# Supplementary material for: Molecular Subtypes in Head and Neck Cancer Exhibit Distinct Patterns of Chromosomal Gain and Loss of Canonical Cancer Genes
Source: PLoS One. 2013 Feb 22;8(2):e56823. doi: 10.1371/journal.pone.0056823 (PMC3579892; doi:10.1371/journal.pone.0056823)
Supplement: Table S1 — Differentially Expressed Genes in the Expression Subtypes. The R package samr was used to identify genes that were differentially expressed when each subtype was compared to all other subtypes combined based on an FDR threshold of q = .01. (XLSX) [file pone.0056823.s008.xlsx]

## Sheet: Basal Low vs. Others
Gene	q Value
A1BG	0.112604
A2BP1	0.755878
AADAT	0.0231373
ABCA13	0.0231373
ABCA3	0
ABCA7	0
ABCA8	0.226921
ABCB1	0.0569835
ABCC5	0.0231373
ABCC9	0.226921
ABHD1	0
ABHD11	0
ABI2	0
ABI3BP	0.0231373
ABR	0.755878
ACACB	0.0231373
ACADL	0
ACADS	0.0569835
ACADSB	0.0231373
ACO2	0.0231373
ACP6	0.0569835
ACSM1	0
ACSM5	0.446342
ACSS1	0
ACSS3	0.0231373
ACTA2	0.446342
ACTG2	0.755878
ACTL6A	0.0569835
ACTR1B	0.112604
ACTR3B	0.446342
ACVR2B	0
ADAM23	0.446342
ADAM6	0.112604
ADAMTS13	0.0231373
ADAMTSL3	0.226921
ADARB2	0.112604
ADCY5	0.0569835
ADD2	0
ADD3	0
ADH1A	0
ADH1B	0.112604
ADORA2A	0.226921
ADRA2A	0
AGBL5	0.226921
AGFG2	0.446342
AIF1	0.755878
AIFM2	0.226921
AIP	0.226921
AK7	0.446342
AKAP1	0
AKAP7	0
AKAP9	0.0231373
ALCAM	0.226921
ALDH1A1	0
ALDH1L1	0.0569835
ALDH6A1	0
ALDOC	0.755878
ALMS1	0
ALMS1P	0
ALOX5	0.446342
ALPL	0.446342
ALS2CR11	0.0569835
ALS2CR8	0.446342
ALX1	0.226921
AMAC1L2	0.112604
AMOT	0
AMPD2	0.226921
AMT	0
AMY1A	0
AMY2B	0.0231373
AMZ2P1	0.226921
ANAPC11	0.755878
ANGPT1	0.0569835
ANGPTL1	0.112604
ANK2	0.112604
ANKAR	0
ANKK1	0.112604
ANKRD20A3	0.226921
ANKRD20B	0
ANKRD36	0
ANKRD36B	0.112604
ANKRD43	0.226921
ANKRD44	0.226921
ANKS3	0.0569835
ANO5	0.0569835
ANP32A	0
AOC3	0
AP3M2	0
APBA2	0.446342
APBB1	0
APBB1IP	0.0231373
APOBEC3D	0.755878
APOBEC3H	0.446342
APOC1	0.446342
APOD	0
APPBP2	0.226921
ARAP3	0.0231373
ARFGAP3	0
ARHGAP19	0.112604
ARHGAP24	0
ARHGAP26	0
ARHGAP28	0
ARHGAP4	0
ARHGAP6	0.226921
ARHGEF19	0.0231373
ARHGEF6	0.112604
ARHGEF9	0.112604
ARID4B	0.226921
ARIH2	0.446342
ARMCX1	0.112604
ARMCX2	0
ARMCX3	0
ARMCX6	0
ARNT2	0
ARRDC2	0
ARSG	0
ART5	0
AS3MT	0.755878
ASB3	0.0569835
ASPA	0.112604
ASRGL1	0
ASTE1	0.0231373
ATAD2B	0.446342
ATHL1	0.0569835
ATM	0.226921
ATP10A	0.755878
ATP1A2	0.0569835
ATP1B1	0.446342
ATP2A3	0.0231373
ATP5G2	0
ATP6V0E2	0
ATP6V1B1	0.226921
ATP6V1G2	0.446342
ATP8A1	0
ATP8B2	0.226921
AUTS2	0
AZI1	0
B3GNT7	0.446342
B3GNTL1	0
B4GALT3	0.0569835
B9D2	0.0569835
BACH2	0.0231373
BAHCC1	0.755878
BAHD1	0.446342
BANK1	0.0569835
BARD1	0.226921
BATF	0.0569835
BAZ1B	0
BCAS3	0
BCHE	0.226921
BCL11A	0.112604
BCL2	0
BCL3	0
BDH2	0
BEND5	0
BEND7	0.0231373
BEST3	0.226921
BEX2	0
BEX4	0
BEX5	0.226921
BHLHE22	0.226921
BHLHE41	0
BHMT	0.0569835
BHMT2	0.446342
BIN2	0.226921
BLOC1S1	0.226921
BMI1	0.226921
BMP6	0.755878
BNC2	0.226921
BNIP3L	0.446342
BPTF	0
BRD8	0.0569835
BRP44	0.112604
BRP44L	0.112604
BRSK1	0.112604
BTC	0.112604
BTK	0.226921
BTNL9	0.226921
BZRAP1	0
C10orf11	0.755878
C10orf68	0.755878
C10orf75	0
C11orf2	0.446342
C11orf52	0.226921
C11orf75	0
C11orf88	0.226921
C11orf93	0
C12orf10	0.226921
C12orf32	0.755878
C12orf34	0.446342
C12orf47	0.0569835
C12orf52	0.446342
C12orf57	0
C13orf18	0.0569835
C14orf101	0.446342
C14orf159	0.0569835
C14orf167	0
C15orf33	0.0569835
C15orf51	0.446342
C16orf48	0.755878
C16orf53	0.112604
C16orf62	0.446342
C16orf75	0.226921
C16orf89	0.112604
C17orf108	0
C17orf37	0.755878
C17orf44	0.0569835
C17orf56	0.0569835
C17orf58	0.446342
C17orf60	0.0231373
C17orf70	0.0569835
C17orf72	0.112604
C17orf76	0
C17orf80	0.112604
C17orf89	0.112604
C18orf18	0
C19orf42	0.446342
C19orf46	0
C19orf60	0.226921
C19orf63	0.112604
C1GALT1C1	0.446342
C1orf114	0.226921
C1orf115	0
C1orf26	0.446342
C1orf35	0
C1orf51	0.0569835
C1orf54	0.446342
C1orf63	0.112604
C1QTNF3	0
C1QTNF4	0.446342
C2	0.226921
C20orf46	0.112604
C20orf96	0.0231373
C21orf2	0
C21orf29	0.0569835
C21orf33	0.0569835
C21orf49	0.0569835
C21orf81	0
C22orf32	0.0231373
C2orf15	0.226921
C2orf28	0.0231373
C2orf44	0.755878
C2orf64	0
C2orf88	0.0231373
C3	0.446342
C3orf18	0
C3orf34	0.0231373
C3orf39	0
C3orf58	0
C3orf75	0.0569835
C4A	0
C4orf19	0.446342
C4orf31	0.446342
C5orf25	0
C5orf32	0
C5orf4	0.446342
C5orf45	0.0569835
C5orf54	0.226921
C6orf168	0
C6orf174	0.446342
C6orf48	0.112604
C7	0.0569835
C7orf23	0.112604
C7orf42	0
C7orf46	0
C7orf47	0.446342
C8orf4	0
C8orf40	0.0569835
C8orf47	0.226921
C8orf51	0.112604
C9orf116	0
C9orf45	0
C9orf66	0
CA11	0.0569835
CA13	0.226921
CA3	0.446342
CABC1	0
CABIN1	0
CACNA2D4	0
CACNB1	0
CACNB2	0.446342
CACNB4	0.112604
CADM1	0.112604
CADPS2	0
CALCA	0.446342
CALCB	0.226921
CALHM2	0
CAMK1	0
CAMK2B	0.755878
CAND2	0
CAPS	0
CAPS2	0.755878
CARD8	0.755878
CASC1	0.755878
CASC4	0.0231373
CASD1	0.0569835
CASKIN2	0.226921
CASP3	0.446342
CASP9	0.0231373
CBFA2T3	0
CBLN2	0.112604
CBS	0.755878
CBX1	0.446342
CBX6	0
CBX7	0
CC2D2A	0.446342
CCDC104	0.112604
CCDC110	0.226921
CCDC117	0.0231373
CCDC12	0.226921
CCDC121	0
CCDC130	0.0569835
CCDC144C	0.755878
CCDC150	0.446342
CCDC151	0.446342
CCDC28A	0.446342
CCDC28B	0.0569835
CCDC46	0.226921
CCDC56	0.226921
CCDC74B	0
CCDC77	0.112604
CCDC8	0.446342
CCDC97	0
CCL17	0.226921
CCL19	0.0569835
CCNB1IP1	0.0569835
CCPG1	0.112604
CCR2	0.446342
CCR7	0.755878
CD19	0
CD1D	0.446342
CD22	0.755878
CD247	0.226921
CD28	0.0231373
CD302	0
CD320	0.226921
CD37	0.112604
CD38	0.0569835
CD48	0.226921
CD5	0.0231373
CD52	0.446342
CD53	0.226921
CD63	0.112604
CD79A	0.226921
CD83	0.226921
CD9	0.226921
CD96	0.226921
CD99L2	0
CDH12	0.755878
CDH19	0.755878
CDK2	0.755878
CDK5RAP3	0
CDKN1B	0.112604
CDKN2C	0
CDO1	0
CDON	0.112604
CECR6	0.446342
CELF2	0
CELF6	0.446342
CENPJ	0.0569835
CENPM	0
CEP350	0.446342
CEP68	0
CEP70	0.446342
CES3	0.0231373
CFD	0.446342
CFP	0.226921
CFTR	0.226921
CGGBP1	0.0569835
CGREF1	0.0231373
CH25H	0.755878
CHADL	0
CHAF1A	0.112604
CHCHD10	0
CHD6	0
CHDH	0.112604
CHEK2	0
CHERP	0.226921
CHIC1	0.112604
CHMP4A	0
CHPT1	0
CHRDL1	0
CHRDL2	0.112604
CHRFAM7A	0.226921
CHRM2	0.755878
CHRM3	0.226921
CHST12	0.226921
CHST14	0
CHST4	0.112604
CHST6	0.0231373
CHST7	0.755878
CHST9	0.0231373
CHTF18	0.446342
CIC	0.112604
CILP	0.446342
CIRBP	0.0231373
CIT	0.446342
CKMT2	0.446342
CLCN2	0.0569835
CLDN10	0.0231373
CLDN3	0.112604
CLDN5	0.755878
CLDN8	0.226921
CLEC3B	0.0569835
CLGN	0
CLIC6	0
CLIP3	0.0231373
CLK2	0
CLU	0.0231373
CLUAP1	0
CLUL1	0.226921
CLYBL	0.0569835
CMAH	0.112604
CMTM7	0.0569835
CMTM8	0.0569835
CNN1	0.226921
CNNM3	0.0569835
CNPY2	0
CNPY3	0.0569835
CNR1	0.112604
CNRIP1	0.112604
COCH	0
COG2	0.446342
COL11A2	0.446342
COL4A4	0
COL9A1	0.446342
COL9A2	0.112604
COLEC11	0
COLEC12	0.226921
COLQ	0.112604
COMMD3	0
COQ10A	0
COX19	0.446342
CP	0.226921
CP110	0.446342
CPE	0
CPEB1	0.755878
CPNE5	0.446342
CPT1B	0
CPT1C	0.755878
CPXM2	0.446342
CREB3L4	0
CREBL2	0.0569835
CRHBP	0.0231373
CRTAP	0.0231373
CRYBB1	0.755878
CSK	0.446342
CSRNP2	0.226921
CT45A1	0
CTCFL	0.226921
CTDSP1	0
CTDSP2	0.112604
CTSF	0
CTTNBP2	0
CUEDC1	0.446342
CUEDC2	0.226921
CUL7	0.226921
CUX2	0.446342
CX3CL1	0
CX3CR1	0.446342
CXCL12	0
CXCR3	0.446342
CXCR4	0
CXorf50B	0
CYB5A	0.0231373
CYFIP2	0.112604
CYHR1	0.112604
CYP19A1	0.446342
CYP1B1	0
CYP26A1	0
CYP27A1	0.112604
CYP2S1	0.112604
CYP4F12	0.755878
CYP4V2	0.226921
CYSLTR1	0.0231373
CYTH1	0
DACT3	0.0569835
DAGLA	0
DALRD3	0
DAZAP2	0
DCAF11	0.0231373
DCAF7	0.0569835
DCAKD	0
DCHS1	0.226921
DCLK1	0
DCP1A	0.446342
DDAH1	0
DDC	0.446342
DDO	0.0231373
DDT	0.0231373
DDX11	0.112604
DDX26B	0
DENND1C	0
DENND4A	0.226921
DENND5A	0.0231373
DENND5B	0
DEPDC5	0
DEPDC6	0
DERL3	0.0231373
DET1	0.0231373
DGCR6	0.226921
DGKD	0
DGKG	0.0569835
DHRS3	0.226921
DHX30	0
DHX35	0.0231373
DHX40	0
DHX9	0.0569835
DIAPH2	0.0231373
DIS3L	0.0569835
DISP1	0
DLEC1	0
DLG2	0.446342
DMGDH	0.446342
DMRT2	0.446342
DMRT3	0.0231373
DMTF1	0.226921
DNAH14	0.446342
DNAJC12	0.446342
DNAJC19	0.112604
DNAJC30	0.112604
DNALI1	0
DNASE2	0.446342
DND1	0.0569835
DNMT3A	0
DOK6	0.226921
DPEP1	0
DPP7	0.0231373
DPT	0.226921
DPYSL2	0.112604
DPYSL3	0
DPYSL4	0
DSCR6	0
DTNA	0
DTNBP1	0.226921
DTX3	0
DUSP26	0.0231373
DUSP28	0.446342
DUT	0.112604
DYDC2	0.446342
DYRK4	0.446342
DZIP1L	0.755878
DZIP3	0
E2F5	0
E2F6	0.0569835
EBF4	0
ECHDC2	0.0569835
ECSIT	0.0569835
EDA	0.446342
EEPD1	0
EFCAB2	0.112604
EFCAB6	0.112604
EFCAB7	0.755878
EFHA2	0
EFHC2	0
EGF	0.0569835
EGR1	0.226921
EID1	0
EID2B	0.226921
EIF1B	0.755878
EIF2AK3	0
EIF2B5	0.0569835
EIF2C1	0.0569835
EIF4A2	0
EIF4ENIF1	0.0569835
ELAC1	0.226921
ELANE	0.446342
ELAVL1	0.0569835
ELMO1	0.0231373
EMID1	0
EMILIN2	0.446342
EML4	0
ENO2	0.112604
ENO3	0.226921
ENPP1	0.0569835
ENPP2	0.226921
ENPP4	0
ENPP5	0
ENTPD4	0.112604
ENTPD6	0.0569835
EPB41L1	0.226921
EPB41L2	0.226921
EPC2	0.226921
EPCAM	0.0231373
EPDR1	0
EPHB1	0.0569835
EPHX1	0.0231373
EPHX2	0.755878
EPHX4	0.226921
EPM2AIP1	0
EPS8	0
ERLEC1	0.112604
ERMN	0.755878
ERO1LB	0
ERP29	0.0569835
ESPL1	0.0569835
ESPNL	0.0231373
ESRRG	0
ETV1	0.112604
ETV5	0
EXOC6	0
EXOC7	0.226921
EYA2	0
EZH2	0.112604
F8	0.0231373
FABP3	0.755878
FAM100B	0.226921
FAM107B	0.226921
FAM110B	0
FAM117A	0
FAM123B	0.0569835
FAM129C	0.446342
FAM134A	0.0569835
FAM13A	0
FAM149A	0
FAM153A	0.0231373
FAM161A	0.0231373
FAM164C	0.226921
FAM165B	0.226921
FAM171A1	0
FAM172A	0.446342
FAM174B	0
FAM184A	0.0569835
FAM189A2	0.755878
FAM198A	0.0569835
FAM3B	0
FAM46C	0
FAM47E	0.0569835
FAM65B	0.0231373
FAM69B	0
FAM70A	0.226921
FAM71F1	0.112604
FAM7A3	0
FAM90A1	0
FAM95B1	0.0569835
FANCL	0
FAR2	0.446342
FARP1	0
FBL	0.0231373
FBLN1	0
FBP1	0.446342
FBXL14	0.0569835
FBXL7	0.0231373
FBXO15	0.112604
FBXO21	0.446342
FBXO24	0
FCHO1	0.112604
FCRL5	0.0569835
FERMT3	0.112604
FES	0
FGF12	0
FGF13	0
FGF18	0.0569835
FGF7	0.755878
FGFBP2	0.112604
FGFBP3	0
FGFR1	0.446342
FHIT	0.226921
FILIP1	0
FLJ10038	0.226921
FLJ13197	0
FLJ39653	0.0569835
FLJ40852	0.0569835
FLJ42875	0.0231373
FLJ43663	0.226921
FLJ45244	0.0569835
FMN2	0.755878
FMNL1	0.755878
FOXA1	0
FOXA3	0.446342
FOXF1	0.446342
FOXG1	0.226921
FOXJ1	0.0231373
FRAS1	0
FREM1	0.446342
FRY	0
FRZB	0.0231373
FSTL5	0.755878
FTL	0.226921
FUCA1	0.0569835
FUT8	0.0231373
FUZ	0
FXYD6	0
FYN	0.112604
FZD1	0.755878
FZD7	0
GAA	0.0569835
GAB3	0
GABARAPL3	0.0569835
GABRA5	0.226921
GABRB3	0.226921
GABRG3	0.226921
GABRP	0.112604
GALM	0
GALNT12	0
GALNT5	0.112604
GALNTL1	0
GAMT	0.0569835
GAP43	0.226921
GAS2	0.112604
GATAD1	0
GATS	0
GCET2	0.755878
GCHFR	0
GCNT2	0
GDF10	0.446342
GEFT	0.0569835
GEM	0.755878
GGA2	0.226921
GGT7	0
GHRL	0.226921
GIGYF1	0.446342
GIPC2	0.0231373
GKAP1	0
GLB1L	0.446342
GLCCI1	0.0231373
GLOD5	0.446342
GLS2	0
GLT25D2	0
GLT8D1	0
GLTSCR2	0
GMFG	0.0569835
GNA14	0.446342
GNAZ	0
GNE	0.0569835
GNG7	0.0569835
GNMT	0.226921
GNPAT	0
GOLPH3L	0.226921
GORAB	0.446342
GP1BA	0.446342
GP2	0.755878
GPA33	0.0569835
GPC3	0
GPC4	0.0569835
GPD1	0.446342
GPD1L	0
GPR114	0.112604
GPR18	0.0569835
GPR19	0.112604
GPR35	0.226921
GPR64	0.226921
GPRASP2	0.0231373
GPRC5B	0
GPSM3	0.226921
GPX2	0.446342
GPX4	0
GPX7	0
GRASP	0
GRB10	0.446342
GREM2	0.226921
GSC	0.112604
GSN	0.226921
GSPT2	0
GSTA1	0
GSTA2	0
GSTA3	0
GSTA5	0
GSTM1	0.0569835
GSTM2	0
GSTM2P1	0.226921
GSTM3	0.0569835
GSTM4	0
GSTM5	0.112604
GTF2I	0
GTF2IRD2	0
GTF3A	0
GUCY1B3	0.226921
GULP1	0
GUSB	0
GUSBL1	0
GUSBL2	0
GUSBP1	0
GYPC	0.112604
GZMM	0.226921
H2BFM	0
H3F3A	0
HAND2	0.446342
HAUS4	0
HAUS8	0.226921
HAX1	0.0569835
HCLS1	0.226921
HDAC6	0.446342
HDX	0.446342
HECW2	0.226921
HERPUD1	0.755878
HESX1	0.112604
HEXIM2	0
HEY1	0
HHAT	0
HHEX	0
HIGD2A	0
HIST1H3A	0.112604
HLF	0
HLTF	0.0569835
HMGB2	0.446342
HMGN5	0.0569835
HNMT	0
HNRNPA3	0.446342
HOXB13	0
HOXB3	0.226921
HOXB4	0.0569835
HPDL	0.112604
HPS3	0.226921
HPS4	0.755878
HS3ST4	0.0231373
HS3ST5	0.226921
HSCB	0.446342
HSD17B11	0
HSH2D	0.226921
HSPA1L	0.755878
HSPB2	0.0569835
HTR2A	0.446342
HVCN1	0
ICA1	0
ICAM2	0.112604
ICAM3	0.0231373
ICAM4	0.0569835
ICK	0
ID4	0.755878
IDH1	0.0569835
IFFO1	0.112604
IFT27	0.226921
IFT57	0.755878
IFT80	0.0231373
IGF1	0
IGFALS	0.226921
IGFBP4	0
IGFBP5	0
IGJ	0.0569835
IGLL1	0.112604
IGSF10	0
IGSF11	0
IKBKB	0.226921
IKZF1	0.0569835
IL10RA	0.755878
IL16	0.446342
IL21R	0.446342
IL2RG	0
IL3RA	0.226921
ILF2	0.226921
ING3	0
INPP5D	0.226921
INTS10	0
IPW	0
IQCD	0.446342
IQCG	0.226921
IQGAP2	0.755878
IQSEC2	0.446342
IRF2BP1	0.446342
IRF4	0.446342
IRX5	0.226921
ISCU	0.0231373
ISOC1	0.112604
ISOC2	0.0231373
ISYNA1	0
ITFG2	0.112604
ITGA4	0.226921
ITGBL1	0.755878
ITM2A	0
ITM2C	0.112604
ITPKA	0.0569835
ITPKB	0.0569835
ITPRIPL1	0.226921
JAK3	0
JAKMIP2	0
JAKMIP3	0.755878
JAM2	0.0569835
JAM3	0.226921
JTB	0
JUP	0
KATNAL2	0
KBTBD3	0.0569835
KCNA2	0.755878
KCNE3	0.112604
KCNG3	0.112604
KCNH8	0
KCNJ10	0.0569835
KCNJ14	0.112604
KCNJ16	0.446342
KCNMB3	0
KCNMB4	0
KCNN3	0.112604
KCNS3	0
KCTD3	0.0569835
KCTD6	0.446342
KDM3B	0.112604
KEL	0.226921
KGFLP1	0.0569835
KHDRBS2	0.446342
KHDRBS3	0
KHK	0
KIAA0125	0.226921
KIAA0146	0
KIAA0240	0.226921
KIAA0247	0.755878
KIAA0495	0
KIAA0528	0
KIAA0748	0.755878
KIAA0895L	0.446342
KIAA1107	0
KIAA1147	0
KIAA1191	0.446342
KIAA1244	0
KIAA1267	0.0231373
KIAA1310	0.112604
KIAA1324	0.0231373
KIAA1328	0
KIAA1407	0.755878
KIAA1529	0.226921
KIAA1549	0.226921
KIAA1683	0
KIAA1712	0.446342
KIAA1755	0.226921
KIAA2022	0.0231373
KIF27	0.446342
KIF5C	0.446342
KIRREL2	0.226921
KIT	0.226921
KLF12	0
KLF15	0.226921
KLF2	0
KLHDC9	0
KLHL23	0
KLHL24	0.0231373
KLHL3	0
KLHL32	0.446342
KLHL34	0.0569835
KLKB1	0.446342
KLRF1	0.446342
KLRG1	0.446342
KNTC1	0.0569835
KRCC1	0.446342
KRT15	0.446342
KRT19	0
KRTCAP3	0.0569835
L3MBTL2	0.226921
L3MBTL4	0
LAMB2	0.0569835
LARGE	0.446342
LAT	0
LAT2	0.755878
LAX1	0.112604
LBR	0.0231373
LCA5	0
LCA5L	0.446342
LCK	0.0569835
LEAP2	0
LECT1	0.446342
LEF1	0
LGALS4	0.0569835
LGI2	0.226921
LGSN	0.226921
LHFPL1	0.0569835
LHX6	0.226921
LIF	0.0569835
LIFR	0.0569835
LIG1	0
LIMD2	0
LIMS2	0
LINGO1	0.0231373
LIPE	0.446342
LMO2	0.446342
LMO4	0
LOC100170939	0
LOC100303728	0.0569835
LOC144438	0
LOC283663	0.0231373
LOC284232	0
LOC284233	0.112604
LOC338799	0
LOC339524	0.112604
LOC400027	0
LOC401431	0
LOC441869	0.0569835
LOC651250	0
LOC728613	0
LOC80054	0.112604
LOC84856	0.446342
LOC92973	0.0231373
LOC93622	0.446342
LOC96610	0.112604
LONRF1	0
LONRF2	0.0231373
LOXL1	0
LOXL4	0
LPIN1	0.0569835
LPPR1	0.446342
LRFN5	0.0231373
LRIG1	0
LRP1B	0.226921
LRP3	0
LRP6	0.226921
LRRC2	0.755878
LRRC34	0
LRRC37A2	0.0569835
LRRC37A3	0.0231373
LRRC37A4	0.226921
LRRC37B	0.226921
LRRC37B2	0.0231373
LRRC4	0.0231373
LRRC45	0.446342
LRRC46	0.446342
LRRC6	0.112604
LRRCC1	0.0569835
LRRK2	0.226921
LRRN1	0.0569835
LRRN4CL	0.0569835
LSAMP	0
LTB	0.226921
LTBP3	0
LTBP4	0
LTK	0.0569835
LUC7L	0.446342
LUC7L2	0.226921
LXN	0
LY75	0.0569835
LY86	0.446342
LYL1	0.446342
LYRM2	0.446342
LYZ	0.446342
LZTFL1	0.755878
LZTR1	0.446342
LZTS1	0
M6PR	0.446342
MACROD2	0.446342
MAFG	0.446342
MAGEC1	0.446342
MAGED1	0
MAGED2	0.112604
MAGED4B	0
MAGEH1	0
MAMDC4	0.0231373
MAN1C1	0
MAN2A2	0
MANSC1	0.0231373
MAOB	0.0569835
MAP1A	0.446342
MAP1B	0
MAP1S	0.0569835
MAP2K6	0
MAP3K12	0
MAP4K1	0.226921
MAP6	0.112604
2013-03-03	0.755878
2013-03-09	0
MBD3	0.755878
MBOAT1	0.0569835
MBTPS1	0
MCCC1	0
MCF2L	0
MCM7	0.226921
MDC1	0.755878
MDK	0
MDM1	0.226921
ME3	0
MECOM	0
MED9	0.226921
MEF2C	0
MEGF8	0.226921
MEI1	0.112604
MEIS1	0.446342
MEIS2	0.0231373
MEIS3P1	0
MEPCE	0.112604
MESP1	0
MEST	0
METTL7A	0
MEX3A	0.0569835
MEX3B	0.226921
MFSD1	0.112604
MFSD7	0.755878
MGAT3	0
MGAT4A	0.226921
MGC16025	0.446342
MGC29506	0.226921
MGC3771	0.112604
MGP	0
MGST1	0.446342
MGST3	0.112604
MIAT	0
MITF	0.226921
MLC1	0.112604
MLF1	0.112604
MLLT11	0.755878
MLYCD	0.0231373
MMEL1	0.446342
MOSC1	0
MOSC2	0
MPND	0.112604
MPPED1	0.226921
MRAP2	0
MRAS	0.226921
MRM1	0.0231373
MRPL33	0.0569835
MRPL34	0
MRPL55	0.226921
MS4A1	0
MSH6	0.0231373
MST1	0
MST1P2	0
MTERFD3	0.226921
MTL5	0
MTMR4	0
MTMR9L	0.0569835
MTR	0
MTUS1	0.0231373
MUC20	0.0231373
MUC4	0.0569835
MUTYH	0
MYB	0
MYBPC1	0.446342
MYL5	0.226921
MYL6B	0.112604
MYLIP	0
MYNN	0.226921
MYO15A	0.0231373
MYO15B	0
MYO18B	0.446342
MYO1A	0.112604
MYO5C	0
MYOM1	0.446342
MYST1	0.0231373
MYST2	0.112604
MYST3	0.112604
MYST4	0.446342
N4BP2L1	0
NAGA	0.0231373
NAGLU	0.226921
NAP1L2	0.446342
NAP1L3	0.226921
NAPSA	0.755878
NAT9	0.0569835
NBEA	0
NBLA00301	0.226921
NBR1	0.226921
NCKAP1L	0.112604
NCOA1	0
NCOR2	0.112604
NCR3	0.0569835
NCRNA00086	0
NCRNA00087	0
NCRNA00201	0.112604
NCRNA00204B	0.112604
NDN	0.0569835
NDUFAF3	0.226921
NDUFB11	0.226921
NEB	0.446342
NECAB1	0.755878
NEDD9	0.0569835
NENF	0.446342
NEO1	0.446342
NES	0.446342
NEURL	0.226921
NFE2L2	0.446342
NFYB	0
NGLY1	0.112604
NHLRC3	0
NHP2L1	0.755878
NINJ1	0.446342
NINL	0
NKX3-2	0.226921
NLGN1	0.0231373
NMUR1	0.226921
NOV	0.226921
NPDC1	0.112604
NPIP	0
NPM2	0.112604
NPR2	0.226921
NPRL2	0
NPY1R	0.446342
NR1H3	0.446342
NR2C2AP	0.112604
NR2F2	0.112604
NR3C2	0
NR4A1	0.0569835
NR4A2	0
NRCAM	0
NRG2	0.226921
NRL	0
NRXN3	0
NSL1	0
NSUN7	0
NT5M	0.112604
NTN4	0.446342
NTNG2	0.446342
NTRK2	0
NTS	0
NUCB2	0.755878
NUDT10	0.0569835
NUDT16	0.755878
NUF2	0.112604
NUP210	0.0569835
NUPR1	0
OBSCN	0.0231373
OBSL1	0.0569835
OFD1	0.0569835
OGG1	0.755878
OGN	0.0231373
OLFML3	0.226921
ORAI2	0.0231373
ORAI3	0
ORMDL1	0.226921
OSGEP	0
OSR1	0.0231373
OSTalpha	0.0569835
OTX1	0.226921
P2RX4	0.446342
P2RX5	0.446342
P2RY10	0.446342
P2RY8	0.0569835
P4HTM	0
PABPC1L	0.755878
PACSIN1	0.0231373
PAK3	0.0231373
PAK7	0.226921
PALM	0
PAN2	0
PAN3	0.446342
PAQR8	0
PARD6A	0
PARM1	0.0231373
PARP15	0.755878
PARP16	0.446342
PARP4	0.446342
PARVG	0.226921
PASK	0.112604
PATZ1	0
PAX6	0.755878
PBX1	0
PBXIP1	0
PCBP2	0
PCDH19	0
PCDH20	0.226921
PCDHA1	0.0569835
PCDHA10	0
PCDHA5	0.446342
PCDHB13	0.755878
PCDHB16	0.755878
PCDHB2	0.226921
PCDHB3	0.755878
PCDHB7	0.226921
PCGF5	0.755878
PCLO	0.0231373
PCM1	0.112604
PCOLCE	0.0231373
PCOLCE2	0.0231373
PCP2	0.226921
PDE1A	0.112604
PDE4A	0
PDE5A	0.226921
PDE6A	0.226921
PDE6B	0
PDE8B	0.0569835
PDGFRL	0.0569835
PDK4	0.0569835
PDLIM3	0.0231373
PDXDC2	0.755878
PDZD7	0.226921
PDZRN4	0.446342
PEX1	0.0569835
PEX13	0.0231373
PFDN5	0.0569835
PFN2	0.446342
PGAP3	0
PGM5P2	0.0231373
PGPEP1	0
PHC1	0
PHC3	0.755878
PHF10	0.226921
PHF17	0
PHF21A	0.226921
PHF8	0.226921
PHGDH	0
PHIP	0.0231373
PHYH	0.0569835
PHYHD1	0.112604
PHYHIPL	0.755878
PI16	0
PI4KA	0
PIGM	0.0231373
PIK3CG	0.0231373
PIK3R1	0.446342
PIK3R3	0.226921
PILRA	0.112604
PILRB	0.112604
PIM2	0
PIM3	0.0569835
PIP4K2A	0.112604
PIP5K1B	0
PIR	0.112604
PKD2	0.112604
PKNOX2	0.446342
PLA1A	0.0569835
PLA2G1B	0.446342
PLA2G2A	0.226921
PLA2G4C	0
PLAC8	0
PLAG1	0.0569835
PLAGL1	0.226921
PLAT	0.0569835
PLCB1	0.755878
PLCB4	0.0231373
PLCE1	0
PLCL1	0.446342
PLCL2	0
PLD3	0
PLEKHA6	0.0569835
PLEKHG1	0.0569835
PLEKHG6	0.226921
PLEKHH2	0.446342
PLEKHO1	0
PLK5P	0.0569835
PLLP	0.0231373
PLN	0.226921
PLP1	0.446342
PLSCR4	0.112604
PM20D2	0
PMS2L5	0.0569835
PNCK	0.226921
PNMA3	0
PNMAL1	0.226921
PODN	0
POGK	0.0569835
POGZ	0
POLDIP3	0.446342
POLR2H	0.112604
POLRMT	0.112604
POMC	0
PON3	0.112604
POPDC2	0.112604
POR	0.226921
POTEB	0.446342
POTEE	0.226921
POU2AF1	0
POU2F1	0.0569835
POU6F1	0
PPAP2A	0
PPAP2B	0
PPAP2C	0.446342
PPAPDC1B	0
PPAPDC3	0.226921
PPARG	0
PPARGC1A	0.226921
PPCDC	0.755878
PPM1B	0
PPM1D	0.0231373
PPM1H	0
PPM1N	0.446342
PPOX	0
PPP1R16A	0
PPP1R16B	0.446342
PPP1R1B	0.755878
PPP1R9A	0.0231373
PPP2R3B	0.446342
PRAF2	0
PRAM1	0.446342
PRAME	0
PRDM13	0.0231373
PRDM16	0
PRDM6	0.446342
PREB	0.446342
PREX1	0.0231373
PRKAA2	0
PRKAG2	0
PRKCB	0.0569835
PRKD1	0
PRKX	0
PROCA1	0.0231373
ProSAPiP1	0.446342
PRPSAP1	0
PRR4	0.226921
PRRT2	0.226921
PRRT3	0
PRRX1	0.446342
PRSS21	0.0231373
PRSS50	0.755878
PRTFDC1	0.0569835
PRUNE2	0.755878
PSD3	0.0231373
PSMF1	0.446342
PTCD1	0
PTCH1	0
PTCHD1	0.0569835
PTGIS	0.0569835
PTH1R	0.226921
PTH2R	0
PTMA	0
PTN	0
PTP4A3	0
PTPN18	0
PTPN7	0.112604
PTPRC	0.446342
PTPRCAP	0.0231373
PUM2	0.446342
PVRIG	0
PVRL3	0.0569835
PYCR1	0.0569835
PYCR2	0
PYGO1	0.446342
QPCT	0
RAB34	0.226921
RAB37	0
RAB39B	0.0231373
RAB3C	0.0231373
RAB3IL1	0.755878
RAB40B	0
RAB42	0.112604
RAB6B	0
RABEP2	0.226921
RABL2A	0
RABL5	0.755878
RAC3	0.755878
RAD51L3	0
RAD52	0
RAD54L	0.446342
RADIL	0
RAGE	0.112604
RAI2	0
RARB	0
RARRES1	0.226921
RARRES2	0
RASAL3	0.0231373
RASL10A	0.226921
RASL11A	0
RASSF2	0.226921
RASSF4	0.226921
RASSF9	0
RAVER2	0
RAX2	0.755878
RBM10	0.0569835
RBM11	0
RBM12B	0.0231373
RBM23	0.446342
RBM6	0
RBP5	0
RBPMS	0
RBPMS2	0.112604
RCAN2	0.226921
RCN1	0.226921
RCN2	0.446342
RCSD1	0.112604
RDH5	0.0231373
RECK	0.0569835
RECQL4	0.755878
RELB	0.226921
RENBP	0.226921
REPIN1	0
REPS2	0.0231373
RERG	0
RFPL3S	0.0569835
RFWD2	0.112604
RFXANK	0.0231373
RFXAP	0.112604
RGAG4	0.0569835
RGL3	0.446342
RGL4	0.0569835
RGMA	0
RGS16	0
RGS5	0.0569835
RHBDD3	0.0231373
RHOBTB3	0.446342
RHOH	0.446342
RHPN1	0.0231373
RIBC2	0.446342
RIC3	0.226921
RICH2	0
RILPL2	0
RIMBP3C	0.112604
RIMKLA	0.446342
RLN2	0.755878
RNASE4	0
RNASEL	0.112604
RNASET2	0.446342
RNF125	0.226921
RNF130	0
RNF165	0.112604
RNF166	0.446342
RNF175	0
RNF183	0.446342
RNFT2	0
ROBO2	0.112604
ROM1	0
ROPN1B	0.755878
RPH3AL	0.226921
RPIA	0
RPL41	0.226921
RPP25	0.0569835
RPRD2	0.112604
RPRM	0
RPS19	0.446342
RPS27	0.0569835
RRAGD	0
RRN3P1	0.446342
RSPO3	0.446342
RTDR1	0
RYR2	0.226921
S100A4	0
S1PR4	0.112604
SALL2	0
SAMD12	0.112604
SAP30	0
SAT2	0.0569835
SATB1	0
SCAMP5	0
SCARA3	0
SCG2	0
SCGB2A1	0.226921
SCN1A	0
SCPEP1	0
SCRG1	0.112604
SCUBE2	0
SDC2	0.226921
SDPR	0.446342
SDR39U1	0
SEC14L4	0.0569835
SEC62	0.0569835
SEL1L3	0.446342
SELENBP1	0.112604
SELK	0.755878
SELL	0.446342
SELM	0.112604
SELP	0.226921
SELPLG	0.755878
SEMA3D	0.0569835
SEMA3G	0.0231373
SEMA6C	0.446342
SENP6	0.112604
2013-09-01	0.446342
SERF2	0.112604
SERHL	0.112604
SERHL2	0
SERP2	0
SERPINI1	0
SERPINI2	0.226921
SERTAD4	0
SESTD1	0.446342
SETD5	0.112604
SETDB1	0.112604
SETDB2	0.226921
SETMAR	0
SFI1	0
SFMBT1	0.446342
SFRP4	0.112604
SFRS13B	0
SFRS16	0.0569835
SFRS18	0.0569835
SFRS7	0.226921
SFXN2	0.226921
SGCE	0.0569835
SGCG	0.755878
SGEF	0
SH2D1A	0.112604
SH3BGR	0.446342
SH3BGRL	0.755878
SH3BGRL2	0.446342
SH3BP5	0
SHC2	0.0569835
SHC4	0.755878
SHISA2	0.755878
SHISA3	0.446342
SHOX2	0.226921
SIDT1	0.0569835
SIGIRR	0
SILV	0.446342
SIM2	0.0569835
SIT1	0.0569835
SIVA1	0.755878
SIX1	0
SKAP1	0
SLAIN1	0
SLC10A4	0.112604
SLC12A9	0
SLC13A5	0.0569835
SLC16A14	0
SLC16A3	0.226921
SLC1A1	0.112604
SLC24A1	0.112604
SLC25A19	0.112604
SLC25A23	0.446342
SLC25A29	0
SLC25A36	0.0569835
SLC25A38	0
SLC25A4	0
SLC25A41	0.226921
SLC26A1	0.0231373
SLC26A10	0.226921
SLC26A11	0
SLC27A1	0
SLC27A6	0.226921
SLC2A10	0
SLC2A3	0.226921
SLC35F1	0.755878
SLC37A1	0.0231373
SLC38A10	0
SLC38A11	0.446342
SLC40A1	0.112604
SLC43A1	0.112604
SLC45A4	0.0569835
SLC47A1	0.755878
SLC4A11	0.226921
SLC4A4	0.446342
SLC5A11	0.0569835
SLC5A6	0.0569835
SLC6A16	0.0569835
SLC6A4	0.755878
SLC7A2	0
SLC9A8	0.0231373
SLC9A9	0.446342
SLCO3A1	0.0231373
SLCO4C1	0.0569835
SLIT3	0
SLITRK4	0
SMAD4	0
SMARCA1	0
SMARCC2	0
SMARCD3	0
SMARCE1	0.112604
SMO	0
SMOC2	0
SMPDL3B	0.112604
SMYD3	0.226921
SNAI3	0.226921
SNAPIN	0.226921
SNCAIP	0.0231373
SNED1	0
SNRPN	0.0231373
SNTB1	0.755878
SNURF	0.0569835
SNX25	0.446342
SOBP	0.0569835
SOD3	0.0569835
SORBS1	0.446342
SORBS2	0.755878
SORCS1	0.446342
SOSTDC1	0
SOX12	0.755878
SOX2	0
SOX4	0
SOX5	0.0569835
SPACA3	0.446342
SPAG4	0.226921
SPAG5	0.226921
SPAG8	0
SPATA20	0.226921
SPATA6	0
SPDYE3	0
SPEF2	0
SPHK2	0
SPIB	0.226921
SPIN2B	0
SPIN3	0.112604
SPOCK2	0.446342
SPOP	0.0569835
SPRY2	0
SPSB2	0.112604
SPTB	0.0569835
SPTBN4	0.446342
SQSTM1	0
SRPRB	0.755878
SSBP2	0
SSBP4	0
SSR4	0.112604
SSTR2	0.112604
ST3GAL1	0
ST6GAL1	0
ST6GAL2	0.755878
ST8SIA1	0.112604
ST8SIA4	0.0569835
STAG3	0.226921
STAP1	0.226921
STEAP2	0
STK32B	0.0569835
STK33	0
STK36	0
STOX1	0.0569835
STOX2	0.112604
STRBP	0
STRC	0.226921
STXBP4	0.446342
STXBP6	0
SULF1	0.112604
SULT1A1	0
SULT1A2	0
SULT1A3	0
SUMO2	0.446342
SUSD3	0.226921
SV2A	0.446342
SV2B	0.112604
SVEP1	0.446342
SVOPL	0.112604
SYCP2	0.0569835
SYDE2	0.755878
SYNC	0.112604
SYNE1	0.226921
SYNGR1	0
SYNPO2	0.112604
SYT17	0
SYTL4	0
TAF6	0
TAPT1	0.112604
TARBP1	0.226921
TAS2R19	0.446342
TBC1D10C	0.0569835
TBC1D17	0.226921
TBC1D5	0.755878
TBC1D8	0.226921
TBC1D9	0.0569835
TBCD	0
TBL1X	0.226921
TBL1Y	0.755878
TBX15	0.755878
TCEA3	0
TCEAL8	0.226921
TCF12	0.226921
TCF15	0
TCF3	0.755878
TCF4	0.0569835
TCL1A	0.226921
TCN2	0
TCTN1	0.0231373
TDRD3	0.446342
TENC1	0.0231373
TERF1	0.226921
TFPI	0
TFRC	0.226921
TG	0.446342
TGFBR3	0.0569835
THBS4	0.112604
THRA	0
THY1	0.226921
TIA1	0.0231373
TIAM2	0
TIMD4	0.112604
TIMP1	0.0569835
TIMP4	0.0569835
TLE2	0
TLR1	0
TLR4	0.226921
TLR5	0.112604
TLR7	0.226921
TLX2	0.112604
TMC4	0
TMC8	0
TMCO4	0
TMEM108	0
TMEM109	0.755878
TMEM120A	0.0231373
TMEM121	0
TMEM132C	0.226921
TMEM149	0.0231373
TMEM150C	0
TMEM156	0.446342
TMEM163	0
TMEM216	0
TMEM22	0.0231373
TMEM220	0.226921
TMEM231	0
TMEM25	0.446342
TMEM38A	0.446342
TMEM42	0.446342
TMEM47	0.446342
TMEM55A	0.112604
TMEM59L	0.112604
TMEM63A	0.446342
TMEM66	0.226921
TMEM71	0.0231373
TMEM8B	0.0569835
TMEM90B	0.0569835
TMEM98	0
TMOD1	0.112604
TMOD4	0.446342
TMPRSS2	0.0569835
TMSB15A	0
TMSB15B	0
TMTC4	0
TMX4	0.0231373
TNFRSF14	0
TNFRSF18	0
TNIK	0
TNNC2	0.112604
TNRC6B	0.112604
TNRC6C	0
TOP2B	0
TOR3A	0
TPD52	0.446342
TPO	0
TPST1	0.226921
TRAF1	0.226921
TRAF3IP3	0.0231373
TRAF5	0
TRAK2	0.446342
TRAPPC6A	0
TRAPPC9	0.112604
TRAT1	0.755878
TRIB2	0
TRIL	0.446342
TRIM2	0
TRIM24	0.0231373
TRIM45	0
TRIM50	0.0569835
TRIM52	0.446342
TRIM56	0.226921
TRIM59	0
TRIM8	0.0569835
TRPC3	0.755878
TRPV2	0.112604
TRPV4	0.226921
TRRAP	0.0569835
TSHZ1	0.112604
TSHZ2	0.446342
TSNAX-DISC1	0.446342
TSNAXIP1	0.446342
TSPAN12	0
TSPAN3	0.446342
TSPAN33	0
TSPAN6	0.446342
TSPAN7	0.0231373
TSPAN8	0.755878
TSPYL2	0.112604
TSPYL5	0
TSTD2	0.0569835
TTC14	0.112604
TTC15	0.446342
TTC21A	0
TTC21B	0.0569835
TTC25	0
TTC28	0
TTC3	0.226921
TTC32	0.0569835
TTC38	0.0569835
TTLL3	0.0231373
TUB	0.0231373
TUBGCP6	0.0569835
TXNDC15	0.226921
TXNDC5	0.755878
TXNIP	0.446342
TYK2	0.0569835
TYMS	0.112604
TYRP1	0.446342
TYW1B	0.226921
UBASH3A	0.0569835
UBD	0.0231373
UBE2T	0.446342
UBL3	0
UBP1	0.112604
UCHL1	0
UCP2	0
UGT8	0
UNC119	0.226921
UNG	0.112604
UPK1B	0.0231373
USE1	0.0569835
USH1C	0.755878
USP11	0
USP39	0.112604
USP51	0
USP54	0.112604
USPL1	0.226921
UTRN	0.755878
VARS2	0.0231373
VAV1	0
VCAM1	0
VCAN	0.446342
VDAC3	0.446342
VEZF1	0
VGLL4	0.226921
VIM	0.226921
VOPP1	0.446342
VPREB3	0.0231373
VSIG10	0
VWCE	0
VWDE	0
WASH3P	0.0231373
WBP11P1	0.755878
WBSCR16	0.226921
WBSCR28	0.0569835
WDR45L	0
WDR6	0
WDR60	0.0569835
WDR67	0.226921
WFDC2	0.446342
WFIKKN1	0
WHSC1	0.0569835
WIF1	0.446342
WIPF1	0.226921
WISP2	0.226921
WIT1	0.755878
WNK2	0.226921
WNK3	0.446342
WNT5B	0.226921
WWC3	0.446342
XAGE5	0.112604
XBP1	0.0569835
XPC	0.226921
XYLT2	0.446342
YBX2	0
YEATS2	0.226921
YPEL1	0
YY1AP1	0
ZADH2	0.0569835
ZAP70	0.112604
ZBED3	0
ZBED4	0.226921
ZBTB10	0
ZBTB20	0
ZBTB3	0.446342
ZC3H4	0.226921
ZC3H6	0.446342
ZCCHC14	0.226921
ZCCHC3	0.0569835
ZCWPW1	0
ZDHHC11	0
ZDHHC17	0.0231373
ZDHHC2	0
ZDHHC4	0.226921
ZFP14	0
ZFP2	0.112604
ZFP82	0
ZFPM2	0.755878
ZG16B	0.755878
ZIC1	0.112604
ZKSCAN5	0.226921
ZMAT1	0
ZMAT3	0.226921
ZMYM4	0.112604
ZNF124	0.0231373
ZNF132	0.0231373
ZNF135	0
ZNF136	0.226921
ZNF14	0.226921
ZNF141	0.446342
ZNF142	0.446342
ZNF182	0.112604
ZNF187	0.446342
ZNF189	0.112604
ZNF193	0.112604
ZNF208	0.112604
ZNF214	0.0569835
ZNF22	0.755878
ZNF222	0.226921
ZNF226	0.112604
ZNF238	0
ZNF239	0.0231373
ZNF248	0.0569835
ZNF25	0
ZNF253	0.0231373
ZNF256	0.112604
ZNF275	0.0231373
ZNF280A	0.0569835
ZNF280B	0.755878
ZNF287	0.755878
ZNF292	0.446342
ZNF30	0.226921
ZNF302	0
ZNF320	0.446342
ZNF322B	0.755878
ZNF331	0
ZNF334	0.0569835
ZNF347	0
ZNF362	0
ZNF385D	0.226921
ZNF397	0.226921
ZNF397OS	0.755878
ZNF415	0
ZNF420	0.446342
ZNF429	0.112604
ZNF439	0.112604
ZNF44	0.755878
ZNF443	0
ZNF444	0
ZNF492	0.226921
ZNF500	0.446342
ZNF507	0.112604
ZNF512	0
ZNF518A	0.0569835
ZNF519	0.112604
ZNF521	0.755878
ZNF529	0.0231373
ZNF540	0.0569835
ZNF546	0
ZNF550	0.446342
ZNF559	0.112604
ZNF564	0.446342
ZNF566	0.755878
ZNF568	0.226921
ZNF573	0.755878
ZNF577	0.112604
ZNF579	0.112604
ZNF580	0.112604
ZNF582	0.446342
ZNF583	0
ZNF594	0.112604
ZNF596	0.755878
ZNF606	0
ZNF610	0.226921
ZNF626	0.112604
ZNF629	0
ZNF639	0.226921
[truncated: 27 more rows]

## Sheet: Basal High vs. Others
Gene	q-Value
AAGAB	0
AASDHPPT	0
ABCA12	0
ABCB8	0.446342
ABCC11	0.0569835
ABCE1	0.112604
ABCG4	0
ABI1	0.446342
ABLIM1	0.226921
ACACA	0.112604
ACE	0.755878
ACE2	0.226921
ACER3	0
ACOT7	0
ACOT9	0
ACTL9	0.0569835
ACTN1	0.0569835
ACTN3	0.755878
ACTR10	0
ACTR1A	0
ACTR2	0.0231373
ADAMTSL4	0
ADAMTSL5	0
ADAP2	0
ADAT2	0.0569835
ADCY7	0
ADIPOR1	0.755878
ADK	0
ADM	0.0231373
ADRB2	0
AFAP1L2	0
AFF4	0
AGFG1	0.755878
AGPAT4	0.0569835
AGPS	0
AGRN	0.446342
AGTRAP	0
AHCYL2	0.112604
AHNAK	0.226921
AIF1L	0.226921
AIG1	0.446342
AIM1	0
AIM1L	0.0231373
AIM2	0.226921
AIMP2	0.226921
AJAP1	0
AK3L1	0
AKAP2	0
AKIRIN1	0
AKR1B10	0.755878
AKTIP	0.112604
ALAS1	0.446342
ALDH3B2	0
ALDH4A1	0
ALG14	0.226921
ALKBH3	0.0569835
ALOX12B	0
ALOXE3	0
ALS2CL	0
AMD1	0.755878
AMMECR1L	0.0231373
AMOTL1	0
AMOTL2	0.112604
AMPD3	0
ANKRD13A	0.446342
ANKRD22	0
ANKRD5	0
ANKRD57	0
ANKS1A	0
ANLN	0.446342
ANXA1	0.0231373
ANXA2	0.112604
ANXA2P2	0
ANXA8	0
ANXA8L2	0.0231373
AP1M2	0.0569835
AP1S3	0
AP2A1	0.446342
AP2S1	0
AP3B1	0.446342
AP3S1	0
AP4E1	0
APBB2	0
APCDD1	0.0569835
APLN	0
APOBEC3A	0
APOOL	0.112604
APP	0.0569835
AQP10	0.0569835
AQP3	0
AQP6	0.755878
AQP8	0
AQR	0.226921
ARAP2	0
ARC	0
AREG	0
ARF3	0.226921
ARF6	0
ARFGEF2	0.755878
ARFIP2	0
ARFRP1	0
ARG2	0.446342
ARHGAP1	0.226921
ARHGAP32	0
ARHGEF15	0.0569835
ARHGEF4	0.0231373
ARL14	0
ARL4A	0.112604
ARL4D	0
ARL8B	0
ARMC1	0.112604
ARNTL	0.112604
ARNTL2	0
ARPC2	0.0231373
ARPC5L	0
ARRDC1	0
ARRDC4	0
ARTN	0.446342
ASAM	0.446342
ASB7	0.0569835
ASCC1	0
ASCC3	0.0569835
ASPRV1	0
ATAD1	0.0231373
ATAD3A	0.755878
ATAD3B	0.112604
ATF7IP	0.755878
ATG12	0
ATG16L1	0.446342
ATG9B	0
ATL3	0
ATMIN	0.755878
ATOX1	0.226921
ATP10D	0
ATP11A	0
ATP2B3	0.226921
ATP6V0D1	0
ATP6V1D	0
ATP6V1E1	0.755878
ATP6V1G1	0.755878
ATP6V1H	0
ATPIF1	0
ATXN3	0.112604
AVEN	0
AVL9	0
AVPI1	0
B3GALTL	0.446342
B3GNT4	0
B4GALT1	0.226921
B4GALT2	0.446342
BACH1	0
BAG5	0
BAIAP2	0.446342
BAIAP2L2	0
BAK1	0
BASP1	0.0569835
BATF2	0.112604
BBOX1	0
BCAP29	0.226921
BCCIP	0.0231373
BCL2L1	0
BCL2L10	0.112604
BCL2L2	0
BDKRB1	0
BDKRB2	0
BICD2	0
BIRC2	0.226921
BLOC1S2	0.755878
BLZF1	0
BMP2	0
BMP2K	0
BMPR1B	0.226921
BMS1	0
BNC1	0
BOK	0
BPGM	0.112604
BPIL2	0
BRAP	0.0231373
BRCC3	0.226921
BRMS1	0.0569835
BRPF3	0.0231373
BSG	0
BTBD10	0
BTBD11	0
BTF3L4	0.112604
BTRC	0
BUB3	0
BZW1	0
C10orf118	0
C10orf12	0
C10orf46	0
C10orf47	0
C10orf76	0.112604
C10orf84	0
C11orf45	0.112604
C11orf58	0.0231373
C11orf73	0.0231373
C12orf29	0.755878
C12orf36	0.446342
C12orf5	0
C12orf59	0.755878
C13orf1	0
C13orf29	0.0231373
C13orf31	0.226921
C14orf129	0
C14orf138	0.446342
C14orf147	0
C14orf149	0.226921
C14orf156	0.226921
C14orf43	0.0231373
C15orf38	0.226921
C15orf40	0
C16orf42	0.446342
C16orf57	0
C16orf70	0.112604
C16orf72	0
C17orf39	0
C17orf91	0.446342
C19orf21	0.112604
C19orf23	0
C19orf33	0.0569835
C19orf66	0.0231373
C1GALT1	0
C1orf106	0.112604
C1orf113	0
C1orf116	0
C1orf128	0
C1orf144	0.446342
C1orf161	0.0569835
C1orf163	0
C1orf172	0.446342
C1orf186	0
C1orf201	0
C1orf210	0.0231373
C1orf212	0.446342
C1orf50	0.112604
C1orf68	0.112604
C1orf74	0
C20orf112	0.0569835
C20orf135	0.0231373
C20orf195	0.446342
C20orf20	0.0569835
C21orf70	0.112604
C21orf91	0
C22orf43	0
C2orf18	0
C3orf10	0.0569835
C4orf10	0
C4orf32	0
C4orf36	0.226921
C5orf62	0.0569835
C6orf105	0
C6orf106	0
C6orf114	0
C6orf141	0
C6orf145	0.0569835
C6orf150	0
C6orf182	0
C6orf208	0
C6orf59	0.0231373
C6orf72	0.0569835
C7orf11	0.226921
C7orf25	0
C7orf40	0
C7orf50	0.755878
C8orf38	0.226921
C9orf117	0
C9orf167	0
C9orf41	0.0231373
C9orf6	0
C9orf69	0.446342
C9orf79	0
C9orf96	0.446342
CA12	0.112604
CA2	0
CAB39	0
CABP2	0
CALM1	0.0231373
CALM3	0.446342
CAMK2D	0.0231373
CAMK2N1	0.112604
CAMSAP1L1	0
CAND1	0
CAP1	0
CAPN1	0.755878
CAPNS2	0.112604
CAPRIN1	0.0569835
CAPZA1	0.0231373
CAPZA2	0.112604
CARD10	0
CARD17	0
CARD18	0
CARD6	0
CARS	0
CASP1	0
CASP4	0
CASP5	0
CAV1	0
CAV2	0
CBLC	0
CBX3	0.0569835
CCBP2	0.0231373
CCDC109B	0
CCDC120	0
CCDC43	0.226921
CCDC73	0
CCDC86	0.0569835
CCDC93	0.755878
CCL24	0.0231373
CCM2	0
CCNK	0
CCNL2	0
CCRL1	0
CCRN4L	0
CCT6A	0
CCT8	0.112604
CD109	0.112604
CD151	0
CD207	0.755878
CD209	0.226921
CD24	0.446342
CD274	0
CD276	0.226921
CD2AP	0
CD36	0.0231373
CD44	0
CD47	0.0231373
CD59	0
CD82	0.226921
CDA	0
CDC14C	0.446342
CDC20	0.755878
CDC42	0
CDCA4	0
CDCP1	0
CDH1	0
CDH16	0
CDH3	0
CDK12	0
CDK5R1	0
CDK5R2	0.226921
CDK5RAP1	0.0231373
CDK6	0.0231373
CDK9	0
CDKN1A	0
CDKN2B	0.0569835
CDRT1	0
CDS1	0
CDSN	0
CEACAM19	0
CEBPB	0
CEBPE	0.112604
CEBPG	0.446342
CENPP	0
CENPT	0.0569835
CES2	0.0569835
CES8	0.755878
CFLP1	0.446342
CHCHD1	0.226921
CHCHD2	0.112604
CHEK1	0.0569835
CHMP1A	0
CHMP4C	0.112604
CHMP5	0
CHORDC1	0.112604
CHRNA6	0.755878
CHST11	0.226921
CHST2	0
CHUK	0
CIAPIN1	0
CIRH1A	0.112604
CITED4	0
CKAP2	0.446342
CKAP4	0
CLCA2	0
CLCC1	0
CLCN1	0
CLIC1	0.226921
CLIC3	0
CLIC4	0.226921
CLIP1	0
CLIP4	0.0231373
CLP1	0.0231373
CLPS	0.112604
CLPX	0
CLTB	0
CMAS	0.755878
CMIP	0.112604
CNDP2	0
CNGB1	0
CNOT1	0.755878
CNOT6	0
CNTD2	0.755878
CNTF	0.226921
COBLL1	0.226921
COG3	0.0569835
COL17A1	0
COMMD1	0.446342
COMMD8	0.0231373
COMMD9	0
COPB1	0.0231373
COPS2	0.0569835
COPS5	0.755878
CORO1C	0.446342
COX10	0.446342
CPEB2	0
CRABP2	0
CRCT1	0
CRIM1	0.226921
CRK	0
CRYBA2	0.226921
CSMD3	0.0569835
CSNK1A1	0
CSNK1A1L	0
CSNK1A1P	0
CSNK1G1	0.446342
CSNK1G3	0
CSNK2B	0.755878
CST11	0.755878
CSTA	0
CTNNA2	0.226921
CTNNBIP1	0.446342
CTR9	0
CTSC	0
CTSD	0.0231373
CTSL1	0
CTSL2	0
CTTNBP2NL	0.0231373
CWH43	0
CXADR	0.226921
CXCL11	0.112604
CXCL16	0.226921
CXorf26	0
CXorf38	0
CYB5B	0.0231373
CYB5D1	0
CYB5R1	0
CYB5R4	0.0231373
CYFIP1	0.755878
CYLD	0.226921
CYP26B1	0
CYP27B1	0
CYP39A1	0
CYP3A43	0.226921
CYTH3	0
CYTSB	0
D4S234E	0
DAAM1	0
DAB2IP	0
DAPP1	0.0231373
DARS	0.755878
DCAF10	0
DCBLD1	0
DCTN5	0.226921
DCUN1D3	0
DCUN1D5	0
DDA1	0.0569835
DDX19B	0.226921
DDX21	0
DDX28	0.226921
DDX31	0.112604
DDX3X	0.755878
DDX56	0.112604
DDX58	0
DDX60	0
DDX60L	0
DEFB103B	0
DEFB129	0
DEFB4A	0
DENR	0.0231373
DFFA	0
DGAT2	0.112604
DHCR24	0.446342
DHDDS	0
DHH	0.226921
DHRS1	0
DHRS7	0
DHRS9	0.0569835
DHX15	0.112604
DHX32	0
DIAPH1	0
DISP2	0
DLAT	0.226921
DLGAP4	0.0231373
DLK2	0
DLL1	0
DLX1	0
DLX2	0.0569835
DLX4	0.0231373
DLX5	0.0569835
DMKN	0
DNAH3	0.755878
DNAJA2	0
DNAJB2	0
DNAJB6	0
DNAJC24	0
DNAJC5	0
DNAJC8	0.0231373
DNMT3B	0.0231373
DOCK5	0
DOK4	0
DPH3B	0
DPYD	0.226921
DRAP1	0
DRP2	0.112604
DSC1	0
DSC2	0
DSC3	0.0231373
DSE	0
DSG1	0
DSG3	0
DSP	0
DSTN	0.226921
DTX3L	0.112604
DUOX1	0
DUS2L	0
DUSP11	0
DUSP14	0
DUSP18	0.0569835
DUSP6	0.0569835
DUSP7	0
DYNC1I2	0
DYNLL1	0
E2F4	0.226921
EAF1	0
EBNA1BP2	0
EBP	0.0569835
ECD	0.0569835
EDC3	0.0231373
EEA1	0
EFHD2	0.226921
EFNA3	0
EFNB1	0.0569835
EFNB2	0.0231373
EFTUD1	0.0569835
EGFR	0.0231373
EHBP1L1	0
EHD2	0
EHD4	0
EI24	0
EIF1AD	0
EIF2AK1	0.0231373
EIF2B2	0
EIF2S1	0
EIF2S2	0
EIF2S3	0.112604
EIF3A	0.226921
EIF3B	0
EIF3E	0.226921
EIF3I	0.112604
EIF3M	0
EIF4A1	0
EIF4E	0
EIF4G2	0.755878
EIF4G3	0
EIF5A	0
EIF5B	0.226921
ELAVL2	0
ELK3	0
ELL	0.112604
ELL2	0.0569835
ELMO3	0
ELOVL1	0
ELOVL4	0
ELOVL7	0
ELP4	0
EME1	0.226921
ENAH	0
ENDOD1	0.0231373
ENDOU	0.755878
ENKUR	0
ENO1	0.0569835
ENTPD7	0
EPAS1	0.0569835
EPB41L4B	0
EPGN	0
EPHA2	0.0231373
EPHB3	0.112604
EPPK1	0
EPS8L2	0.226921
EPSTI1	0
ERC1	0
ERCC4	0.0569835
ERCC6	0
ERCC8	0.0231373
EREG	0
ERG	0.226921
ERLIN1	0.0569835
ERO1L	0.755878
ERP44	0
ESRP1	0
ESRP2	0.226921
ESYT3	0.0569835
ETFA	0.755878
ETHE1	0.0569835
ETS1	0.112604
ETS2	0
ETV3	0.446342
EVI5	0.112604
EVI5L	0
EVPL	0.446342
EXOC2	0.226921
EXOC3	0.226921
EXOC5	0.226921
EXOC8	0.446342
EXOSC3	0.755878
EXPH5	0.226921
EXT2	0.0569835
EXTL3	0
EZR	0
F2RL1	0
FABP4	0.226921
FABP5	0
FAHD1	0.0569835
FAIM3	0.0231373
FAM103A1	0
FAM104A	0.755878
FAM105B	0.0569835
FAM108B1	0
FAM114A2	0
FAM118B	0
FAM122A	0.226921
FAM126A	0
FAM131B	0
FAM174A	0.0231373
FAM180A	0
FAM186B	0.0569835
FAM18B2	0.446342
FAM199X	0.0569835
FAM40A	0.0569835
FAM40B	0
FAM43A	0.0569835
FAM45B	0
FAM46A	0.0569835
FAM46B	0
FAM49B	0.0231373
FAM63B	0.0231373
FAM76A	0.226921
FAM83A	0
FAM83B	0
FAM83C	0
FAM83F	0
FAM83H	0
FAM89A	0
FAM98A	0
FASTKD3	0.446342
FBLIM1	0
FBXL18	0
FBXL2	0.446342
FBXL6	0.0569835
FBXO2	0.0569835
FBXO22	0
FBXO3	0
FBXO45	0
FBXO6	0
FBXW2	0.0569835
FBXW7	0.0569835
FEM1B	0
FEM1C	0
FEZ1	0
FFAR2	0.112604
FGD6	0.112604
FGF11	0
FGFBP1	0
FHL2	0
FHOD1	0.0231373
FJX1	0
FKBP5	0.755878
FKBP9	0.0569835
FKSG83	0.446342
FLG2	0.446342
FLII	0.226921
FLNB	0
FLRT2	0.226921
FLRT3	0
FMNL2	0
FNIP2	0.226921
FOLR3	0
FOSL1	0
FOXD1	0.226921
FOXD3	0
FOXH1	0
FOXI1	0
FOXN2	0.755878
FRMD4B	0
FRMD8	0.0569835
FRRS1	0.0569835
FRS2	0
FRYL	0
FSCN1	0
FSIP1	0.446342
FST	0.0231373
FSTL3	0.0231373
FTSJ1	0
FTSJD1	0.0231373
FUNDC1	0.226921
FURIN	0.446342
FXC1	0.112604
FXYD5	0
G3BP1	0.446342
GAB1	0
GABPA	0.0569835
GALNT10	0.226921
GALNT6	0
GALNTL4	0
GAPVD1	0
GAR1	0.446342
GARS	0
GART	0.0231373
GATC	0
GBP1	0.112604
GBP3	0
GDAP2	0.755878
GDPD3	0.755878
GFOD1	0.0231373
GFOD2	0
GGH	0.0569835
GHITM	0.0231373
GIPC1	0
GJA1	0
GJB2	0
GJB3	0
GJB4	0.112604
GJB5	0
GJD2	0.112604
GJD3	0.755878
GLI3	0.0231373
GLMN	0
GLO1	0
GLRX2	0.0569835
GLRX3	0
GLTPD1	0
GM2A	0
GMEB1	0.0569835
GML	0
GNA12	0
GNA15	0
GNAI1	0
GNAI3	0
GNB1	0
GNG12	0
GNPNAT1	0
GOLGA2	0
GOLGA5	0.226921
GORASP2	0.226921
GPN2	0.0569835
GPR1	0
GPR115	0
GPR151	0.0231373
GPR37L1	0
GPR39	0.0231373
GPR45	0.0569835
GPR62	0
GPR81	0.755878
GPR87	0
GPRC5A	0.446342
GPRIN2	0.0569835
GPSM2	0
GRAMD2	0.755878
GRAMD3	0.226921
GRHL1	0.0231373
GRHL3	0.112604
GRK4	0.226921
GRM4	0.446342
GRN	0.112604
GRPEL1	0
GRPEL2	0
GSDMA	0
GSDMC	0
GSK3B	0.446342
GSPT1	0.226921
GSTCD	0.112604
GTF2B	0.755878
GTF2F2	0
GTF2H1	0
GTF2H3	0
GTPBP2	0
GTPBP5	0.446342
GUCA1B	0.0569835
HARBI1	0
HARS	0.0569835
HAS3	0.755878
HAUS2	0
HAUS7	0.0569835
HCCS	0
HCFC2	0.446342
HCG9	0
HCP5	0.0231373
HDAC3	0.755878
HEATR2	0.0569835
HERC3	0
HERC4	0
HERC6	0.112604
HERPUD2	0
HES2	0
HES5	0
HIATL1	0.112604
HIATL2	0
HIF1A	0
HIGD1A	0
HIP1R	0
HIST1H2AA	0.0569835
HIST1H2AC	0
HIST1H2AH	0.226921
HIST1H2AJ	0.112604
HIST1H2AK	0.755878
HIST1H2AL	0.112604
HIST1H2BG	0
HIST1H3B	0.0231373
HIST1H3C	0.112604
HIST1H3D	0.0569835
HIST1H3G	0
HIST2H2BE	0.755878
HIST2H3C	0.226921
HIST2H3D	0.0569835
HK2	0.0569835
HM13	0.226921
HMGCR	0
HMGCS1	0
HMOX2	0
HNRNPF	0
HOMER1	0.226921
HOMER2	0
HOMER3	0.0569835
HOOK1	0
HOPX	0.112604
HOXA1	0
HOXD11	0.446342
HPS1	0.112604
HPS6	0.755878
HPSE	0
HRAS	0
HRASLS2	0
HRH1	0
HRH2	0.446342
HS3ST3A1	0
HSD17B1	0.0569835
HSD17B12	0.112604
HSPA12A	0.446342
HSPA2	0
HSPA4	0
HSPA4L	0
HSPA8	0.0569835
HSPC159	0
HSPH1	0
HTR1B	0.755878
HTR7	0
HUS1	0
HUS1B	0.446342
HYAL1	0.0569835
HYAL4	0.446342
ICMT	0.0569835
ID1	0
IDI1	0.0569835
IER5	0.755878
IFI44	0.226921
IFI44L	0.755878
IFI6	0.0569835
IFIH1	0
IFIT1	0.0569835
IFIT3	0.226921
IFITM3	0.0569835
IFNE	0
IFNGR1	0.755878
IGFBP3	0.446342
IGFBP6	0
IGFL1	0
IGFL2	0
IGFN1	0.112604
IGSF3	0.446342
IL12RB2	0
IL13RA1	0
IL17RE	0.0569835
IL18	0
IL1A	0
IL1F10	0
IL1F5	0
IL1F8	0.112604
IL1F9	0
IL1RL2	0.0569835
IL20	0
IL20RB	0
IL22RA1	0
IL24	0.0569835
IL28RA	0
IMPDH1	0.0231373
INADL	0.112604
INHBA	0.226921
INHBC	0.755878
INPP4B	0
INS	0.446342
INSL5	0.112604
INTS6	0
INVS	0.0569835
IPO7	0
IRF6	0.226921
IRF7	0
IRS1	0
IRX2	0.755878
IRX4	0.0231373
ISCA1P1	0.446342
ISG15	0
ISG20L2	0.755878
ISY1	0.226921
ITGA3	0
ITGA6	0
ITGB1	0.0569835
ITM2B	0
ITPR2	0.112604
ITPR3	0.0569835
ITSN1	0.0569835
IWS1	0
JAG2	0.446342
JHDM1D	0.226921
JMJD1C	0
JMY	0.446342
JUB	0.112604
KANK1	0
KANK4	0.226921
KARS	0.226921
KCNC4	0.755878
KCNJ15	0
KCNK10	0
KCNK4	0.226921
KCNK6	0
KCTD10	0
KCTD11	0
KCTD15	0.226921
KCTD5	0
KCTD9	0.112604
KDELR2	0.446342
KDM1B	0.755878
KDM2A	0.0569835
KDM5B	0.755878
KDSR	0
KIAA0020	0.112604
KIAA0415	0.0569835
KIAA0513	0
KIAA0652	0
KIAA0664	0.446342
KIAA0754	0.226921
KIAA0831	0.446342
KIAA1033	0
KIAA1432	0.0231373
KIAA1539	0
KIAA1609	0
KIAA1644	0.446342
KIAA1919	0
KIF13A	0
KIF16B	0.226921
KIF17	0.226921
KIF5B	0
KIFC3	0
KIR2DL3	0
KIR2DS4	0.112604
KLC1	0.226921
KLF10	0
KLF13	0.0231373
KLF3	0.0569835
KLF6	0.226921
KLF7	0
KLHDC10	0.226921
KLHL17	0.446342
KLHL18	0
KLHL36	0.226921
KLHL7	0.0231373
KLK10	0.0569835
KLK11	0.446342
KLK13	0.755878
KLK4	0.0569835
KLK5	0
KLK6	0.0569835
KLK7	0
KLK8	0
KLK9	0
KPNA3	0
KPNA6	0
KRT1	0
KRT10	0
KRT17	0.755878
KRT2	0
KRT23	0.226921
KRT37	0
KRT72	0.226921
KRT73	0
KRT75	0
KRT79	0
KRT85	0
KRT9	0
KRTAP8-1	0.226921
KRTAP9-2	0.112604
KYNU	0
L1CAM	0.226921
LACTB	0
LAD1	0.446342
LAMA3	0
LAMP1	0
LAMP2	0
LANCL2	0.112604
LARP1	0.0231373
LARP4	0.226921
LASS4	0.112604
LCE1A	0
LCE1F	0
LCE2A	0
LCE2B	0
LCE2C	0.226921
LCE3A	0
LCE3B	0
LCE3C	0
LCE3E	0
LDHA	0
LDLR	0
LDLRAD3	0.0569835
LDLRAP1	0
LETM2	0
LGALS7B	0.0231373
LGALS8	0.446342
LHX1	0.0569835
LIMA1	0
LIMK2	0.0569835
LIN7C	0.0231373
LINS1	0.0231373
LIPG	0
LIPK	0
LIPN	0.112604
LMTK3	0.446342
LOC100134229	0
LOC152024	0.446342
LOC221710	0.226921
LOC339240	0.446342
LOC388955	0.112604
LOC554202	0.0569835
LOC641367	0.0231373
LOC648740	0.446342
LOC729176	0
LOC84989	0.446342
LPAR3	0
LPAR5	0
LPAR6	0.755878
LPCAT2	0
LPPR5	0.0231373
LRP11	0
LRRC1	0.226921
LRRC16A	0.112604
LRRC28	0
LRRC42	0
LRRC57	0.226921
LRRC59	0.112604
LRRC8A	0.446342
LRRC8C	0.0569835
LRRC8E	0
LRRFIP1	0
LSM12	0.446342
LSS	0.0231373
LTB4R	0
LTB4R2	0
LUZP1	0
LY6G6C	0.0569835
LY6G6E	0.755878
LYAR	0.446342
LYNX1	0
LYPD1	0.226921
LYPD2	0.446342
LYPD3	0.226921
LYPD5	0
LYPLA1	0
LYPLA2	0.0231373
LYSMD4	0
LYST	0
LZIC	0
MACF1	0
MAD1L1	0.226921
MAF	0.446342
MAFB	0
MAGT1	0.0231373
MAL2	0.446342
MALL	0.112604
MALT1	0
MAP2	0
MAP2K1	0.0231373
MAP2K4	0
MAP3K9	0.0569835
MAP4	0
MAP4K5	0.112604
MAP7	0.0569835
MAP7D1	0
MAPK1	0.226921
MAPK14	0.0231373
MAPK1IP1L	0.0569835
MAPK3	0.226921
MAPK6	0
MAPK7	0.755878
MAPK8	0.446342
MAPK9	0.446342
MAPKAPK3	0
MAPKBP1	0
2013-03-05	0
2013-03-07	0.112604
MARK2	0.755878
MARK4	0
MAS1L	0.755878
MBNL2	0.112604
MBOAT2	0
MCART1	0.0231373
MCC	0
MCTP1	0.0231373
MCTP2	0.0231373
MCTS1	0
MDFI	0
MEAF6	0.112604
MED10	0
MED15	0.446342
MED20	0.0569835
MED21	0
MED27	0
MED31	0.0231373
MED6	0
MED8	0
MEF2A	0.0231373
MEF2D	0.446342
MEFV	0.0231373
MEMO1	0.446342
MET	0.0569835
METT5D1	0.226921
METTL11A	0.0569835
METTL5	0.112604
METTL8	0
MFAP3	0
MFAP5	0.226921
MFN2	0.446342
MFSD10	0.0569835
MFSD2A	0
MFSD3	0.112604
MFSD8	0.0231373
MFSD9	0.446342
MICAL2	0.0231373
MICALCL	0
MICALL1	0
MIDN	0.755878
MIIP	0.446342
MINK1	0
MLL2	0.112604
MLLT4	0
MLX	0.0231373
MMP1	0.0231373
MMP10	0.0231373
MMP12	0.755878
MMP28	0
MMP3	0
MOBKL2B	0
MOCOS	0.755878
MOCS3	0
MORC3	0.446342
MORF4L2	0.0231373
MOSPD1	0.0569835
MPHOSPH6	0
MPL	0.0231373
MPP5	0
MPP6	0.226921
MPP7	0
MPST	0
MPZL1	0
MPZL2	0
MREG	0
MRGPRX1	0.112604
MRGPRX3	0
MRPL13	0.446342
MRPL14	0
MRPL19	0.755878
MRPL2	0.446342
MRPL32	0.226921
MRPL49	0
MRPL50	0.446342
MRPS10	0
MRPS15	0.0231373
MRPS16	0.226921
MRPS18C	0.112604
MRPS5	0.226921
MRPS6	0
MRRF	0.226921
MRTO4	0.446342
MS4A15	0
MSN	0
MST1R	0
MT1B	0
MT1E	0.0231373
MT1L	0
MT1M	0.0231373
MT1X	0.0231373
MT2A	0.0231373
MTAP	0.0231373
MTCH2	0.0231373
MTDH	0.446342
MTFR1	0
MTHFD1L	0.0231373
MTM1	0.0231373
MUL1	0
MUSK	0
MVK	0
MXD1	0
MYBPHL	0
MYC	0.0231373
MYCBP	0.112604
MYH10	0.755878
MYO10	0.0231373
MYO18A	0
MYO1B	0
MYO1E	0
MYO3B	0
MYO5A	0
MYOF	0
MYOM3	0.112604
NAA10	0.446342
NAA11	0.226921
NAA30	0
NAA35	0.755878
NAB1	0
NAF1	0.112604
NANOS1	0.0231373
NAP1L4	0
NAPG	0.755878
NAPRT1	0.226921
NAV2	0.0569835
NAV3	0
NCBP1	0.755878
NCDN	0.446342
NCF2	0
NCK2	0.446342
NCKAP5	0.446342
NCOA3	0
NCS1	0
NDE1	0
NDFIP1	0.226921
NDFIP2	0
NDRG3	0.446342
NDST1	0
NDUFAF2	0.0569835
NEDD4	0
NEFL	0
NEFM	0.226921
NEK7	0.0569835
NETO2	0.0569835
NFASC	0
NFAT5	0.0231373
NIN	0.755878
NIP7	0
NIPA2	0.226921
NKIRAS2	0.446342
NLGN4X	0.0231373
NLRP1	0.446342
NMI	0.0569835
NMNAT1	0
NMT2	0.446342
NOD2	0
NOL6	0.0231373
NOL7	0.0231373
NOL9	0
NOLC1	0.0231373
NOP16	0
NOSIP	0.226921
NOX5	0.0569835
NPC1	0.0569835
NPEPPS	0.0569835
NPM3	0.446342
NRAS	0
NRBF2	0
NRBP2	0.446342
NRG1	0
NRIP1	0
NSA2	0.446342
NSDHL	0
NSMCE4A	0.226921
NSUN2	0.0231373
NT5C3	0
NT5E	0.226921
NTN1	0.226921
NTSR1	0.446342
NUAK2	0
NUDCD3	0.226921
NUDT15	0
NUMB	0.0569835
NUP98	0.446342
NUS1	0.226921
NUTF2	0.112604
NXN	0
NXNL1	0
NXPH4	0
OAS1	0.0569835
OAS2	0
OAS3	0
OBFC2A	0
OCIAD2	0.0569835
ODF2L	0
ODZ2	0
OGDH	0
OGFOD1	0.0231373
OGFR	0.755878
OLFM2	0.446342
OLFML2A	0.0569835
OPN4	0.446342
OR10R2	0.226921
OR14A16	0.0231373
OR1K1	0.112604
OR1L3	0
OR2AG1	0.112604
OR2B3	0.446342
OR2G2	0
OR2G3	0.446342
OR2W3	0.446342
OR4D6	0.755878
OR4K1	0.755878
OR4X2	0.0569835
OR51B6	0.446342
OR51T1	0.0231373
OR5AS1	0
OR5B3	0
OR5M11	0.0231373
OR5T1	0.112604
OR6P1	0
OR6Q1	0.112604
ORMDL2	0
OSBPL10	0
OSBPL3	0
OSMR	0.0231373
OSTCL	0.112604
OSTM1	0
OTOP3	0.446342
OTUB1	0
OTUB2	0
OTUD1	0
OVOL1	0
OVOL2	0.226921
OXSR1	0
P4HA2	0.0569835
PA2G4P4	0
PAFAH1B1	0
PAK6	0.112604
PALMD	0
PANK3	0
PANX1	0
PAPD5	0
PAQR4	0.446342
PAQR5	0
PAQR6	0
PAQR7	0
PARP12	0.0231373
PARP9	0.446342
PATL1	0.446342
PAX7	0.112604
PCDH7	0
PCGF3	0.0569835
PCMT1	0
PCSK6	0
PCYOX1	0.112604
PCYT1A	0
PDCD11	0.446342
PDGFC	0.112604
PDLIM1	0.226921
PDLIM2	0.226921
PDLIM5	0.0231373
PDP1	0.446342
PDPN	0.112604
PDXK	0.446342
PDZD2	0.112604
PDZK1IP1	0.226921
PEF1	0.446342
PERP	0
PET112L	0.0231373
PEX3	0.226921
PEX7	0.755878
PFKFB2	0
PFN1	0.446342
PGAM1	0.0231373
PGAM5	0
PGAP2	0.0569835
PGBD3	0
PGLYRP4	0
PGM3	0.0569835
PHAX	0
PHLDA1	0.226921
PHLDA2	0
PHRF1	0
PI4K2A	0
PI4K2B	0.226921
PICALM	0
PIGL	0
PIK3C2A	0.226921
PIM1	0
PIN1L	0
PINK1	0.0231373
PIP4K2C	0
PIP5KL1	0
PITPNA	0
PITPNB	0.226921
PITPNM3	0.446342
PJA1	0.755878
PKM2	0
PKP1	0
PKP2	0
PKP3	0
PLA2G12A	0.0569835
PLA2G2F	0
PLA2G4E	0
PLA2G4F	0
PLAA	0.0569835
PLCB3	0
PLCD3	0
PLCD4	0.755878
PLD2	0
PLEKHB2	0.0569835
PLEKHF1	0.226921
PLEKHF2	0
PLEKHG5	0
PLEKHM2	0
PLK2	0
PLRG1	0.0231373
PLS3	0
PLSCR3	0
PML	0
PMM2	0.112604
PMPCA	0.755878
PMS2	0
PNLIPRP3	0
PNP	0
PNPLA1	0.226921
PNPLA5	0.112604
POLD2	0.446342
POLDIP2	0
POLE4	0.446342
POLH	0.226921
POLR2D	0.0231373
POLR2L	0.0231373
POLR3A	0
POLR3B	0.755878
POLR3G	0.0569835
POMP	0.0231373
POU3F1	0
POU3F4	0.112604
PPA2	0.226921
PPARD	0
PPBP	0.755878
PPIAL4C	0.446342
PPIF	0
PPIL1	0
PPIL5	0.446342
PPM1F	0
PPP1R13L	0
PPP1R14B	0.0569835
PPP1R14C	0
PPP2CA	0
PPP2R2C	0
PPP2R2D	0.446342
PPP2R3A	0
PPP2R5B	0.446342
PPP2R5E	0
PPP4R1	0
PPP4R4	0
PPT2	0.226921
PQLC1	0.446342
PQLC2	0
PRDM1	0.226921
PRDM4	0.226921
PRDX5	0.446342
PREP	0
PRIC285	0
PRKAG1	0.446342
PRKAR1B	0
PRMT3	0
PRMT8	0.226921
PRNP	0
PROL1	0.0231373
PROM2	0
PROP1	0.226921
PRPS1L1	0.446342
PRRG1	0
PRRG2	0.446342
PRSS23	0.446342
PRSS8	0.0569835
PSD	0.112604
PSEN1	0.0231373
PSG1	0.0231373
PSG11	0.446342
PSG4	0.0231373
PSKH1	0.226921
PSMA1	0.0231373
PSMA2	0.755878
PSMA4	0.0231373
PSMA5	0
PSMA7	0.446342
PSMB7	0
PSMC6	0.112604
PSMD12	0.0231373
PSMD13	0
PSMD9	0
PSME3	0
PSMG1	0
PSORS1C1	0
PSTPIP2	0.0569835
PTBP1	0.112604
PTDSS2	0.226921
PTGES	0.0231373
PTGFRN	0
PTGS1	0
PTHLH	0.226921
PTK6	0.0231373
PTK7	0.0231373
PTP4A1	0
PTPN1	0
PTPN14	0
PTPN2	0.226921
PTPN3	0.226921
PTPRE	0
PTRF	0
PTS	0
PUM1	0.755878
PURB	0.0231373
PVR	0
PVRL1	0.0231373
PWP1	0.112604
PXDNL	0.0569835
PXMP4	0.226921
PYCARD	0
PYDC1	0
PYGL	0
PYY	0.0231373
RAB11A	0.446342
RAB11FIP5	0
RAB18	0
RAB1A	0
RAB1B	0.446342
RAB21	0.446342
RAB22A	0
RAB27A	0.755878
RAB27B	0
RAB2A	0
RAB31	0
RAB33B	0.446342
RAB35	0.755878
RAB38	0
RAB3D	0
RAB3GAP1	0
RAB6A	0.112604
RAB7A	0
RAB8B	0.112604
RABGEF1	0
RABGGTA	0
RABL3	0.446342
RAC1	0.112604
RAD23B	0
RAET1E	0
RALA	0.112604
RALBP1	0
RAN	0.755878
RANBP6	0.226921
RANGAP1	0.112604
RAP2B	0.755878
RAPGEF3	0
RARS	0
RASGEF1B	0.446342
RASSF3	0
RASSF7	0.112604
RB1	0.446342
RBBP5	0
RBM18	0
RBM41	0
RBM7	0.226921
RBM9	0.446342
RBMS1	0
RBMS2	0.0231373
RC3H2	0
RCAN3	0
RCOR1	0
RDH11	0.0231373
RDH12	0
RDH13	0.226921
RDH16	0
REEP3	0
RELL2	0.226921
RER1	0
REXO2	0
RFTN1	0.755878
RFX1	0
RGS12	0.446342
RGS20	0
RHBDL2	0
RHO	0.0231373
RHOB	0.0569835
RHOG	0.0231373
RIMKLB	0.226921
RIMS3	0
RIN1	0
RIN2	0
RIOK2	0.0569835
RIOK3	0
RIPK3	0.446342
RLIM	0.0231373
RND3	0.112604
RNF11	0
RNF111	0.112604
RNF14	0.755878
RNF141	0
RNF149	0
RNF152	0
RNF208	0
RNF217	0
RNF39	0
RNH1	0
RNMT	0.112604
ROD1	0
RPE	0.226921
RPF2	0
RPL34	0.226921
RPL35	0.0231373
RPL36AL	0.0569835
RPL4	0.0231373
RPP30	0.0569835
RPP40	0.226921
RPS13	0.755878
RPS6KA4	0
RPTN	0.0569835
RQCD1	0
RRAGC	0
RRAS2	0
RREB1	0
RRP8	0.226921
RSAD2	0
RSL1D1	0.446342
RSL24D1	0.112604
RTCD1	0
RTN4	0
RTN4RL1	0.446342
RUFY2	0
RUNDC3A	0.446342
RXRA	0
S100A10	0
S100A11	0.446342
S100A12	0
S100A16	0.0569835
S100A2	0.0569835
S100A3	0.755878
S100A7	0
S100A7A	0
S100A8	0.446342
S100P	0.226921
S1PR2	0.226921
SAMD4B	0.112604
SAMD8	0.0569835
SAMD9	0
SAR1A	0.112604
SAR1B	0.446342
SARDH	0.446342
SARS	0.0569835
SBDS	0.0569835
SBF2	0
SBK2	0.226921
SBNO2	0.226921
SC5DL	0.226921
SCAMP1	0
SCAMP4	0.446342
SCD	0
SCEL	0.112604
SCO1	0.112604
SCYL1	0.226921
SCYL2	0
SDC4	0.226921
SDCBP2	0.0569835
SDHAF2	0.0231373
SDHC	0.446342
SDK2	0.446342
SDR16C5	0
SDR42E1	0.226921
SDS	0.0231373
SEC14L2	0.226921
SEC22A	0
SEC23IP	0
SEC24B	0.0569835
SEC63	0.0231373
SEMA3C	0
SEMA3F	0
SEMA4A	0.112604
SEMA4B	0.226921
2013-09-10	0
2013-09-07	0.446342
SEPX1	0.112604
SERAC1	0.226921
SERBP1	0.0569835
SERINC2	0
SERINC3	0.755878
SERPINB13	0
SERPINB2	0
SERPINB3	0.0231373
SERPINB4	0.0569835
SERPINB5	0
SERPINB7	0
SERPINB8	0
SERTAD2	0.755878
SESN2	0
SET	0.226921
SFN	0.0231373
SFRS12IP1	0.226921
SFRS5	0.226921
SFT2D2	0
SFTPD	0.0569835
SFXN3	0.112604
SGPP1	0
SGPP2	0.112604
SH2D4B	0
SH2D5	0
SH3D19	0
SH3GL1	0.0569835
SH3RF2	0.446342
SH3TC2	0
SHB	0
SHC1	0.755878
SIK1	0.446342
SIK3	0.226921
SIM1	0.112604
SIN3B	0
SIRPA	0
SIRT3	0
SKA2	0.0569835
SKP2	0.755878
SLAIN2	0
SLC10A6	0
SLC12A4	0
SLC12A6	0.755878
SLC16A1	0
SLC16A13	0.226921
SLC16A2	0.226921
SLC19A2	0.226921
SLC22A13	0
SLC22A15	0.0231373
SLC22A23	0
SLC22A3	0
SLC22A7	0.226921
SLC24A3	0.446342
SLC25A22	0.0231373
SLC25A30	0
SLC25A32	0.226921
SLC25A39	0.0569835
SLC26A5	0
SLC27A4	0
SLC28A3	0
SLC29A2	0.112604
SLC2A1	0
SLC2A9	0
SLC30A1	0.0231373
SLC30A4	0.226921
SLC30A7	0.755878
SLC31A1	0
SLC31A2	0
SLC35D1	0
SLC35D3	0.0231373
SLC35F2	0
SLC36A3	0
SLC38A2	0
SLC39A2	0
SLC39A6	0.0231373
SLC3A2	0.0569835
SLC43A3	0.226921
SLC44A5	0
SLC47A2	0
SLC5A10	0
SLC6A11	0
SLC6A14	0
SLC6A15	0.446342
SLC6A2	0
SLC6A5	0.446342
SLC6A9	0
SLC7A1	0
SLC7A5	0
SLC9A1	0
SLC9A4	0
SLCO4A1	0
SLITRK1	0
SLITRK6	0.226921
SLK	0
SLMAP	0.0569835
SLMO2	0.0569835
SLPI	0
SLURP1	0
SMCR8	0.446342
SMG1	0.226921
SMNDC1	0.226921
SMPDL3A	0.112604
SMTN	0
SMU1	0.112604
SNAI2	0.0569835
SNIP1	0.0569835
SNRK	0.226921
SNRPA1	0.0231373
SNX19	0.446342
SNX22	0.446342
SNX33	0
SOCS6	0.446342
SORCS2	0.0231373
SORD	0
SOS2	0.446342
SOX15	0
SOX7	0.226921
SP110	0
SPAG1	0
SPAG9	0.0569835
SPIN1	0.0569835
SPIN4	0.0231373
SPINK6	0
SPINK7	0
SPIRE1	0
SPOPL	0
SPPL3	0.755878
SPRR1A	0.755878
SPRR1B	0.0231373
SPRR2C	0.0569835
SPRR2D	0.226921
SPRR2E	0.0231373
SPRR2F	0.446342
SPRR2G	0
SPRR4	0.226921
SPTLC2	0.226921
SPTLC3	0
SPTY2D1	0
SQLE	0
SRP19	0.0231373
SRP72	0
SRPK2	0
SSFA2	0.226921
SSH3	0.446342
SSSCA1	0.0569835
ST14	0
ST3GAL6	0.446342
STAM2	0
STARD10	0
STARD4	0
STARD5	0
STAT1	0.755878
STAT2	0.226921
STEAP4	0
STK19	0
STK24	0.0569835
STK3	0.112604
STK32C	0.226921
STMN4	0
STON2	0
STRN	0.226921
STRN3	0.446342
STX10	0.0231373
STX11	0
STX17	0.0231373
STX3	0.112604
STX6	0
STX7	0.226921
STXBP5	0.0569835
STYX	0
SUB1	0.0569835
SUCLA2	0
SUFU	0.226921
SUGT1	0
SUN3	0
SURF2	0.112604
SWAP70	0.0569835
SYAP1	0.112604
SYNCRIP	0
SYNE2	0.226921
TAAR2	0.112604
TAB3	0.0569835
TAF1D	0.226921
TAF2	0
TAF9	0.755878
TANC2	0.0569835
TANK	0
TAOK2	0.755878
TAOK3	0
TARS	0
TARSL2	0
TAS2R31	0.0569835
TBC1D2	0.226921
TBC1D23	0.112604
TBL3	0.112604
TBRG4	0.0569835
TBX18	0.755878
TCEB1	0.226921
TCEB3	0
TCHP	0
TDG	0.0569835
TDP1	0.446342
TDP2	0.112604
TEAD1	0.226921
TEAD3	0.446342
TES	0.226921
TFAP2A	0
TFAP2C	0
TFAP2E	0.446342
TFDP1	0.0569835
TFDP3	0
TFG	0.0569835
TGFA	0
TGFB1	0.755878
TGFBR1	0
TGOLN2	0.755878
TH	0
THBD	0
THSD1	0
THUMPD3	0.446342
TIAL1	0.0569835
TIMM17A	0.0231373
TIMM22	0.446342
TIMM8A	0.0231373
TINAGL1	0.0569835
TIPARP	0
TIPIN	0.112604
TJP2	0
TM4SF19	0
TM4SF5	0
TM9SF4	0.755878
TMBIM1	0
TMC7	0
TMCC1	0
TMCC3	0
TMED7	0.0569835
TMED7-TICAM2	0
TMEM102	0.446342
TMEM123	0.0569835
TMEM154	0
TMEM165	0.112604
TMEM167A	0.226921
TMEM184A	0.446342
TMEM185A	0
TMEM185B	0.226921
TMEM189-UBE2V1	0
TMEM194B	0
TMEM40	0
TMEM45A	0
TMEM45B	0.0569835
TMEM48	0.112604
TMEM54	0
TMEM57	0
TMEM69	0.0569835
TMEM86A	0
TMEM87B	0
TMEM9B	0
TMOD3	0
TMPRSS13	0
TMSB10	0.226921
TNFRSF12A	0.112604
TNFRSF21	0
TNK1	0.226921
TNKS1BP1	0
TNS4	0.0569835
TOLLIP	0
TOM1L2	0.446342
TOR1A	0.446342
TOR1AIP2	0
TP53AIP1	0
TP63	0.0569835
TPBG	0.0231373
TPD52L2	0
TPMT	0
TPRG1L	0
TRAF3IP2	0
TRAPPC3	0
TRAPPC6B	0
TREM2	0
TRIM14	0.226921
TRIM21	0
TRIM22	0.446342
TRIM29	0.0569835
TRIM41	0.446342
TRIM5	0
TRIM6	0.112604
TRIM6-TRIM34	0
TRIM62	0.0569835
TRIML2	0.0569835
TRIP12	0
TRIP4	0
TRPV3	0
TSC22D2	0
TSN	0.446342
TSPAN14	0.226921
TSPAN17	0
TSPAN5	0
TSR1	0
TSTA3	0
TTC1	0
TTC39A	0.755878
TTC39B	0
TTC4	0
TTPAL	0
TUBA1C	0
TUBA3C	0
TUBA3D	0.446342
TUBA4A	0
TUBA8	0
TUBAL3	0.226921
TUBB2A	0
TUBB3	0
TUBB4	0.0231373
TUBB6	0
TUBGCP2	0.112604
[truncated: 165 more rows]

## Sheet: Mesenchymal Low vs. Others
Gene	q Value
AACS	0
ABCA12	0
ABCC1	0.354175
ABCC5	0.354175
ABCD3	0.354175
ABHD3	0.186133
ABI1	0
ABLIM1	0.0337987
ACACA	0
ACADSB	0.0856908
ACAP2	0.186133
ACE2	0.354175
ACOX1	0.0337987
ACPP	0.186133
ACTR3	0.640999
ADIPOR1	0.0856908
ADIPOR2	0.354175
AEBP2	0.354175
AFTPH	0.0856908
AHNAK	0.354175
AIM1L	0
AKR1B1	0.354175
AKR1B10	0
AKR1C1	0.0856908
ALDH3A1	0
ALDH3A2	0.0337987
ALDH3B2	0.186133
ALDH9A1	0.186133
ALOX12	0.0856908
ALS2CL	0.354175
ANAPC7	0.354175
ANKRD22	0
ANKRD5	0.640999
ANKRD57	0
ANXA1	0
ANXA8	0.354175
ANXA9	0.354175
AP1AR	0.186133
AP1M2	0
AP1S3	0.186133
AP3M1	0.640999
API5	0
APOBEC3A	0.186133
APOOL	0.0337987
AQR	0.0856908
ARF6	0
ARFGEF2	0.186133
ARHGAP32	0
ARHGEF16	0.186133
ARIH1	0.354175
ARL5B	0.354175
ARL8B	0
ARNTL2	0.0337987
ARV1	0
ASF1A	0.0856908
ASH1L	0.354175
ATG4D	0.354175
ATP10B	0.0856908
ATP11B	0
ATP13A4	0.186133
ATP1B3	0.640999
ATP5B	0.640999
ATP6V1C2	0.354175
ATP6V1D	0.0856908
ATP6V1E1	0.354175
ATP6V1G1	0.640999
B3GALNT2	0.354175
B3GNT5	0.354175
BAIAP2	0
BAZ1A	0.0337987
BICD2	0
BIK	0.354175
BLZF1	0.0856908
BNIPL	0.0856908
BRAP	0
BSPRY	0.0856908
BTBD10	0
BTBD11	0
BTRC	0.0337987
C10orf118	0.354175
C10orf12	0.186133
C10orf28	0.354175
C10orf57	0
C12orf29	0.186133
C12orf56	0
C12orf66	0.186133
C13orf1	0.640999
C14orf128	0.354175
C14orf129	0
C14orf138	0.186133
C15orf41	0
C17orf69	0.354175
C18orf25	0.0337987
C1orf106	0.0337987
C1orf116	0
C1orf124	0.354175
C1orf172	0
C1orf210	0.0856908
C1orf27	0.354175
C20orf11	0.640999
C20orf24	0.186133
C20orf54	0.354175
C21orf91	0.354175
C2orf54	0.0337987
C3orf21	0.354175
C3orf58	0.640999
C7orf70	0.640999
C9orf125	0
C9orf3	0.354175
C9orf6	0.354175
CA12	0.640999
CALML3	0.0337987
CAPN1	0.186133
CAPNS2	0.186133
CARD14	0
CASK	0.0856908
CBLC	0.354175
CBR1	0.0856908
CCDC51	0.0337987
CCNK	0.0856908
CD24	0
CD46	0.640999
CD9	0
CDCA4	0.640999
CDH1	0
CDH16	0.354175
CDH26	0.186133
CDK12	0.354175
CDKN2AIP	0.0856908
CDRT1	0.186133
CDS1	0
CEACAM1	0.640999
CEACAM5	0.0337987
CEACAM6	0.186133
CEACAM7	0.0856908
CELSR1	0.0856908
CEP76	0.0856908
CES2	0.0337987
CGN	0.640999
CKMT1A	0
CKMT1B	0
CLCA4	0.0856908
CLCN5	0
CLDN4	0.640999
CLDN7	0
CLIC3	0
CLIP1	0.186133
CLOCK	0
CLPX	0.186133
CMAS	0.354175
CNOT1	0
CNOT6	0.640999
COBLL1	0.354175
COIL	0.186133
COPS2	0.354175
COQ3	0.0856908
CORO2A	0
COX10	0.354175
COX15	0.354175
CPEB2	0.0856908
CPSF6	0.354175
CRB3	0
CRCT1	0
CRNN	0
CS	0
CSNK1A1L	0.0856908
CSNK1A1P	0.0856908
CSTA	0
CSTB	0
CTAGE4	0.640999
CTAGE6	0.186133
CTNNA1	0.186133
CTNND1	0.354175
CTR9	0.354175
CWH43	0.0337987
CXADR	0.354175
CYP2C18	0
CYP3A5	0
CYP4F12	0.186133
D4S234E	0
DAPL1	0.0337987
DAPP1	0
DBI	0.640999
DCUN1D1	0.640999
DDR1	0.0856908
DENND1B	0.0337987
DENR	0.186133
DGKA	0.0337987
DGKH	0.640999
DHCR24	0
DHRS1	0.0337987
DHRS9	0
DHX32	0.0337987
DIP2B	0.186133
DIRC2	0.354175
DLEU1	0.354175
DLG1	0
DLG3	0.186133
DLG5	0.186133
DMRTA1	0.186133
DNAJA2	0.354175
DNAJB1	0.186133
DNAJC11	0.0856908
DOCK9	0
DQX1	0.0337987
DSC2	0
DSC3	0.0856908
DSG3	0
DSP	0
DUOX1	0.354175
DUOX2	0.0856908
DUSP11	0.0337987
DYNLL1	0.0337987
DYNLT3	0
EBP	0.354175
ECM1	0.0337987
EDC3	0.186133
EEA1	0.0337987
EFS	0.0337987
EHF	0.0337987
EHHADH	0.354175
EI24	0.354175
EIF2B5	0.640999
EIF4G1	0.640999
EIF4G2	0.186133
ELF3	0.0856908
ELL3	0.640999
ELOVL6	0.0337987
ELOVL7	0.640999
EMP2	0.0856908
ENDOU	0.0856908
ENSA	0
ENTPD3	0.0856908
EP300	0.354175
EPB41L4B	0.354175
EPGN	0.0337987
EPHA1	0
EPHA2	0.0856908
EPHB3	0.0856908
EPS15L1	0.186133
EPS8L1	0.0337987
EPS8L2	0
ERBB3	0.0856908
ERLIN1	0.354175
ERO1L	0
ESPL1	0.186133
ESRP1	0
ESRP2	0.0856908
ETFA	0.640999
ETNK2	0.354175
EVPL	0
EXOC5	0.0856908
EXOC8	0.0856908
EXPH5	0
EZR	0
F11R	0.0337987
FAHD1	0.186133
FAM108B1	0.0856908
FAM108C1	0
FAM126A	0.640999
FAM135A	0
FAM200A	0.186133
FAM45B	0.186133
FAM83B	0
FAM83C	0.354175
FAM83F	0
FAM83H	0
FAM84A	0
FAR1	0.0337987
FASN	0.186133
FBXO34	0
FBXO45	0
FDFT1	0.186133
FDPS	0.354175
FGFBP1	0.186133
FGFR3	0
FLAD1	0.186133
FNTB	0.0337987
FOXE1	0
FPGT	0.186133
FRK	0.186133
FRMD4B	0.640999
FRMD6	0.640999
FUT3	0
FUT5	0.0337987
FUT6	0.354175
FXYD3	0
GAB1	0.0856908
GABPA	0.640999
GALNT4	0.354175
GAN	0.0337987
GBP6	0
GCNT3	0.0337987
GDAP2	0.186133
GDPD3	0.186133
GHITM	0.354175
GIPC1	0.0337987
GJB5	0.0337987
GLE1	0.0856908
GLRX3	0.354175
GMEB2	0.354175
GNA15	0.0337987
GOLGA6L9	0.354175
GOLPH3L	0.0337987
GOT2	0.354175
GPD2	0.0856908
GPR110	0
GPR115	0.354175
GPR87	0.0337987
GPRC5D	0.354175
GPT2	0
GPX2	0.0337987
GRB7	0.354175
GRHL1	0
GRHL3	0
GRTP1	0.0856908
GSPT1	0.640999
GSTA4	0.186133
GSTO2	0.186133
GSTP1	0.0337987
GTF2H3	0.640999
GTF2IP1	0.354175
GUCA1B	0.0856908
HAS3	0.0856908
HDAC1	0
HDHD3	0.354175
HEATR5B	0.0856908
HES5	0.354175
HIATL1	0.0337987
HINT3	0.186133
HMGCS1	0.186133
HN1	0.640999
HOMER2	0.354175
HOMEZ	0.0337987
HOXA5	0.640999
HRAS	0.0856908
HSD17B1	0
HSD17B12	0
HSPA4	0.354175
HSPA4L	0
HYLS1	0.186133
IDH1	0.354175
IKBKE	0.640999
IL1F5	0
IL1F9	0.0856908
IL20RB	0.0337987
INADL	0
INO80C	0.0856908
INTS6	0.354175
INTS7	0.640999
IRAK4	0.354175
ITGB8	0.640999
IWS1	0.354175
JMJD7-PLA2G4B	0.186133
JUP	0.640999
KCNK1	0
KCTD1	0
KIAA0391	0.186133
KIAA0831	0.640999
KIAA1012	0.354175
KIAA1468	0.0856908
KIAA1522	0
KIAA1598	0.354175
KIAA1671	0.186133
KIF20B	0.0856908
KIF21A	0.0856908
KLF3	0
KLF4	0.640999
KLF5	0
KLHL13	0.354175
KLK10	0.354175
KLK11	0
KLK12	0.0337987
KLK13	0.0337987
KLK6	0.354175
KLK7	0.640999
KREMEN1	0.0856908
KRT24	0
KRT4	0.186133
KRT79	0
L2HGDH	0
LAD1	0
LARP4	0.0856908
LASS4	0.0856908
LCMT2	0.0856908
LCN2	0.0337987
LCOR	0.354175
LIN7C	0
LIPH	0.186133
LNX1	0
LOC100009676	0.354175
LOC100134229	0.640999
LOC441294	0.354175
LOC641367	0.354175
LOC643008	0.354175
LPAR5	0.354175
LPAR6	0.354175
LRP11	0.354175
LRRC1	0
LSG1	0.354175
LTB4R	0
LYPD2	0.0337987
LYPD3	0
LYSMD4	0
MAGI1	0.186133
MAL	0.186133
MAL2	0
MALL	0
MANSC1	0.354175
MAOA	0
MAP2	0.354175
MAP7	0
MAPK10	0.640999
MAPK13	0
MAPK6	0
MAPKSP1	0.354175
2013-03-05	0.0337987
2013-03-07	0.354175
MARK1	0.354175
MARVELD2	0
MARVELD3	0.354175
MBOAT2	0
ME1	0
MED6	0.640999
METAP1	0.0337987
MFAP1	0.186133
MFAP3	0.186133
MFN1	0
MFSD5	0.186133
MFSD6	0.0856908
MID2	0.186133
MLLT4	0.640999
MPP5	0
MPP7	0.0337987
MPZL2	0
MREG	0.186133
MRPL49	0.640999
MRPS18A	0.640999
MST4	0.640999
MUC15	0
MYNN	0.640999
MYO19	0.0856908
MYO5B	0
MYO6	0.0337987
NAA20	0.354175
NAA30	0
NACA	0.354175
NAT1	0.0856908
NCAPH	0.640999
NCOA4	0.640999
NDFIP2	0
NDUFA10	0.354175
NEBL	0
NFE2L2	0
NFRKB	0
NHLRC2	0.0337987
NHSL1	0.0337987
NIPA1	0.0337987
NIPAL2	0.186133
NLRX1	0.0856908
NMNAT3	0.186133
NMU	0
NPAS2	0.640999
NPEPPS	0.186133
NQO1	0.354175
NRF1	0.0337987
NSDHL	0
NUAK2	0.186133
NUDT15	0.354175
NUDT8	0.354175
NUP50	0
NUP62CL	0.186133
OCLN	0.0337987
ORMDL2	0
OVOL1	0
PANK3	0.0337987
PAPOLA	0
PARD3	0
PC	0.640999
PCCB	0.186133
PCSK9	0.354175
PCYOX1	0.354175
PCYT1A	0
PDCD10	0
PDSS1	0.186133
PERP	0
PEX11A	0.0337987
PEX19	0.640999
PGAM1	0
PGAP2	0.0337987
PGBD5	0.354175
PGD	0.0856908
PGK1	0.186133
PHLPP1	0
PICK1	0
PIK3C2A	0.640999
PIP4K2C	0.354175
PIR	0.0856908
PITPNM3	0.0337987
PITX1	0
PKP1	0
PKP3	0
PLA2G12A	0.186133
PLA2G3	0.0856908
PLD1	0.0856908
PLEKHH1	0.354175
PLEKHH3	0.354175
PLEKHM1	0.186133
PLP2	0.0856908
PLS1	0.354175
PMVK	0
POF1B	0
POLR3B	0
PPA2	0.186133
PPIL5	0.354175
PPL	0
PPP1CC	0.354175
PPP1R13B	0
PPP1R13L	0.354175
PPP2R2A	0.0337987
PPP2R2C	0.354175
PPP2R5A	0
PPP4R1	0.0856908
PRDX1	0.354175
PRICKLE3	0.354175
PRPSAP2	0.640999
PRRG2	0.354175
PRSS27	0
PRSS3	0.354175
PSAT1	0.0856908
PSCA	0.0856908
PSEN1	0.0856908
PSMD12	0.354175
PSME3	0.0856908
PTGES3	0.186133
PTK6	0.0856908
PTPN3	0.354175
PVRL1	0
QSER1	0.354175
RAB10	0.186133
RAB11A	0.0856908
RAB11FIP1	0.0856908
RAB18	0.354175
RAB25	0
RAB27B	0
RAB38	0
RAB3D	0.0856908
RAB40C	0.640999
RABGGTA	0
RABIF	0.0337987
RABL3	0
RAC1	0.0337987
RAET1E	0
RALBP1	0.354175
RANBP9	0.0856908
RAPGEFL1	0
RASAL1	0
RBBP5	0
RCOR1	0.186133
REPS1	0.0337987
REV1	0
RFFL	0.186133
RHBDL2	0
RHOV	0.186133
RIOK3	0
RLIM	0.354175
RMND5A	0.354175
RMND5B	0.640999
RNF141	0
RNF43	0.186133
RNF7	0.640999
RNPEP	0.640999
ROD1	0.186133
RPRD1A	0.186133
RREB1	0.186133
RRM1	0.354175
RTF1	0.354175
RUFY2	0.354175
S100A11	0
S100A12	0.0856908
S100A14	0
S100A16	0
S100A2	0.640999
S100A8	0.354175
S100A9	0.354175
S100P	0.0856908
SAMD8	0.0856908
SAMD9	0.186133
SC5DL	0
SCEL	0
SCNN1A	0
SCNN1G	0.354175
SCOC	0.354175
SCYL2	0.186133
SDC1	0.186133
SDCBP2	0
SDR16C5	0
SDR42E1	0.640999
SEC23IP	0.640999
2013-09-10	0.640999
SERAC1	0.0337987
SERPINB1	0.0337987
SERPINB11	0.354175
SERPINB13	0
SERPINB2	0.0856908
SERPINB3	0.354175
SERPINB4	0.640999
SERPINB5	0.186133
SERPINB7	0.640999
SERTAD2	0.0337987
SESN3	0.640999
SETD8	0.186133
SFRS15	0.354175
SFT2D2	0.640999
SGPP2	0
SH2D4A	0
SH3YL1	0.354175
SHMT1	0.0856908
SIAH2	0
SIPA1L2	0.0337987
SIRT7	0
SLC10A6	0.640999
SLC12A6	0
SLC16A9	0
SLC25A16	0.354175
SLC25A3	0.0856908
SLC25A43	0.354175
SLC25A5	0.186133
SLC27A4	0.0856908
SLC2A1	0.640999
SLC39A2	0.354175
SLC39A9	0.640999
SLC44A5	0.0856908
SLC48A1	0.354175
SLC6A10P	0.354175
SLC7A1	0.186133
SLC9A3R1	0
SLK	0.0337987
SLURP1	0
SMAGP	0
SMC5	0.354175
SMEK2	0.0337987
SMUG1	0.186133
SNRPA1	0.0856908
SOCS6	0.354175
SORD	0.186133
SOX2	0.640999
SP1	0.0337987
SPAG17	0.640999
SPINK5	0
SPINT1	0.186133
SPINT2	0.0337987
SPPL3	0
SPRR1A	0
SPRR1B	0.0856908
SPRR2C	0
SPRR2D	0
SPRR2E	0.0856908
SPRR2F	0.0337987
SPRR3	0
SPTLC1	0.354175
SPTLC2	0.640999
SREBF2	0.0337987
SRP72	0.354175
SSH3	0.640999
ST14	0.354175
ST6GALNAC1	0.640999
STAM2	0.0337987
STAP2	0
STK24	0
STOX2	0.354175
STRBP	0.0856908
STRN	0
STXBP5	0.0856908
STYK1	0.186133
SUCLG1	0.0856908
SUV39H1	0.354175
SYTL1	0.354175
TAB3	0
TACSTD2	0
TALDO1	0
TCHP	0
TCP11L2	0.354175
TECR	0.0337987
TET2	0.0337987
TET3	0.640999
TEX101	0.354175
TFDP1	0
TFDP3	0
TFG	0.0856908
TGM1	0
TGM3	0
TIMM44	0.354175
TJP2	0
TKT	0.640999
TMEM117	0
TMEM14A	0.640999
TMEM154	0
TMEM40	0
TMEM41A	0
TMEM45B	0
TMEM54	0.0337987
TMEM69	0.0856908
TMEM85	0.354175
TMEM87B	0.640999
TMOD3	0.186133
TMPO	0.354175
TMPRSS11B	0
TMPRSS11F	0
TMPRSS13	0.640999
TMPRSS4	0
TMTC3	0.186133
TOM1L1	0
TP63	0.354175
TPD52	0.354175
TPD52L1	0
TPRN	0.0856908
TRAF3IP2	0.186133
TRAF7	0.640999
TRIM16	0
TRIM25	0.186133
TRIM29	0.0856908
TRIM7	0
TRIP12	0.354175
TSPAN14	0.186133
TSSC1	0.640999
TTC17	0.640999
TTC39A	0.354175
TTC39B	0.354175
TTC9	0
TTLL12	0.0337987
TUBA1C	0.354175
TUBB2C	0.640999
TUBD1	0.354175
TUBGCP4	0.354175
TUBGCP5	0.0337987
TUFT1	0
TXN	0.0337987
TXNL4B	0.354175
TYSND1	0.0856908
UBA6	0.640999
UBE2D3	0.0337987
UBE2G1	0.0337987
UBE3A	0.0337987
UBE3C	0.354175
UBQLN1	0.354175
UCHL5	0.0337987
UEVLD	0.640999
ULBP2	0.0337987
UMPS	0.186133
UNC13B	0.354175
USP3	0.640999
USP30	0.0856908
USP46	0.640999
USP53	0.0856908
USP6NL	0
USP7	0.0856908
VDAC2	0.0856908
VPS33B	0.354175
VPS4B	0
VPS8	0.354175
VSNL1	0.0337987
VTA1	0.0337987
WASF2	0.640999
WDFY2	0.0856908
WDFY3	0.640999
WDR20	0.186133
WDR47	0.0337987
WIBG	0.354175
WIPF2	0.640999
XPA	0.640999
XPO4	0.0337987
YES1	0.640999
YOD1	0.0337987
YWHAQ	0.354175
ZBTB11	0.186133
ZBTB33	0.354175
ZDHHC13	0
ZDHHC3	0
ZDHHC5	0
ZFP91	0.354175
ZMYND8	0.0856908
ZNF219	0.0856908
ZNF385A	0.640999
ZNF416	0.186133
ZNF432	0.640999
ZNF561	0.640999
ZNF706	0.640999
ZNF750	0
ZNF823	0
ZNRF2	0
ZUFSP	0.354175

## Sheet: Mesenchymal High vs. Others
Gene	q-Value
A1BG	0
A2BP1	0.0337987
ABCA6	0.354175
ABCC9	0
ABI3	0
ABI3BP	0
ACAA2	0.354175
ACAN	0.0337987
ACO1	0
ACP5	0.0856908
ACSL5	0.186133
ACSM5	0.0337987
ACSS3	0.0337987
ACTA1	0
ACTA2	0
ACTC1	0
ACTG2	0
ACTL6B	0
ACTN1	0.354175
ACTN2	0
ACTN3	0.354175
ACVR1	0.186133
ACVR2B	0.186133
ACVRL1	0
ADAD1	0.186133
ADAM12	0
ADAM19	0
ADAM33	0
ADAM6	0
ADAM8	0.640999
ADAMTS10	0.0337987
ADAMTS16	0
ADAMTS17	0.354175
ADAMTS2	0
ADAMTS4	0
ADAMTS6	0
ADAMTS9	0
ADAMTSL1	0.0337987
ADAMTSL2	0
ADARB1	0
ADC	0
ADCY1	0.640999
ADCY4	0
ADORA1	0.186133
ADORA2A	0
ADORA3	0.354175
ADPRH	0.0856908
ADRA2A	0
AEBP1	0
AFAP1	0.354175
AG2	0
AGAP2	0
AGAP3	0.640999
AGBL1	0.0856908
AGPAT1	0
AGTR1	0
AIF1	0
AIP	0.186133
AKAP12	0
ALDH1B1	0
ALOX5	0
ALOX5AP	0
ALPK2	0
ALPL	0
ALPPL2	0.0856908
AMBRA1	0.640999
AMPD2	0
AMPH	0.640999
ANGPT4	0.640999
ANGPTL1	0
ANGPTL2	0
ANGPTL7	0.0856908
ANK1	0.354175
ANK2	0.0337987
ANKRD1	0
ANKRD10	0.640999
ANKRD23	0
ANO5	0.0337987
ANPEP	0
ANTXR1	0
ANTXR2	0
ANXA5	0
AOAH	0
AOC3	0
AOX1	0
AP1S2	0
AP2A2	0.354175
APBA2	0.354175
APBB1	0
APBB1IP	0
APBB2	0.354175
APLNR	0
APOB48R	0
APOBEC2	0
APOC1	0
APOD	0
APOE	0
APOLD1	0
AQP1	0
AQP9	0.186133
ARAP1	0.354175
ARHGAP18	0
ARHGAP22	0.0856908
ARHGAP25	0
ARHGAP28	0.354175
ARHGAP31	0.0856908
ARHGAP4	0
ARHGAP6	0.0337987
ARHGDIB	0
ARHGEF6	0
ARIH2	0.186133
ARL2BP	0.354175
ARL3	0.186133
ARL4C	0.186133
ARL6IP5	0
ARMC9	0
ARMCX1	0
ARMCX2	0.0337987
ARPC1B	0.354175
ARPP21	0.186133
ARRB2	0
ARRDC2	0
ARSE	0.640999
ASAM	0
ASB16	0.354175
ASB5	0
ASGR1	0.0337987
ASGR2	0.0856908
ASPA	0.0856908
ASPHD1	0.186133
ASPHD2	0.354175
ASPN	0
ASRGL1	0.0856908
ATHL1	0.186133
ATN1	0.354175
ATP10A	0
ATP1A2	0
ATP2A1	0.186133
ATP2A3	0.640999
ATP6V0D2	0.640999
ATP6V1B2	0.640999
ATP6V1G2	0.354175
ATP8A1	0.0337987
ATP8B2	0
ATP8B4	0
AXIN2	0.640999
AXL	0
B3GNT1	0.640999
BAG2	0.186133
BANF2	0
BASP1	0
BATF	0
BATF3	0
BBC3	0.640999
BCL2	0.0337987
BCL2A1	0
BCL2L11	0.354175
BCL6B	0
BEND6	0.0856908
BEST1	0
BEST3	0
BGN	0
BHLHE22	0.640999
BHLHE41	0
BHMT2	0
BICC1	0
BIN1	0
BIN2	0
BMP1	0.640999
BMP8A	0
BMX	0.186133
BNC2	0
BRI3	0.0337987
BRSK1	0
BTK	0
BTN2A1	0.186133
BTN2A2	0.0856908
C10orf10	0
C10orf11	0
C10orf125	0.640999
C11orf24	0.0856908
C11orf75	0
C12orf23	0
C12orf57	0.0856908
C13orf15	0
C13orf16	0
C13orf18	0
C15orf5	0.0856908
C15orf51	0.354175
C16orf3	0.0856908
C16orf48	0.640999
C16orf89	0.186133
C16orf93	0.0856908
C17orf60	0
C17orf66	0.0856908
C17orf72	0
C17orf79	0.0856908
C18orf1	0.0337987
C19orf47	0.354175
C19orf59	0.354175
C19orf60	0.354175
C1orf198	0.354175
C1orf216	0
C1orf38	0
C1orf54	0
C1QA	0
C1QB	0
C1QC	0
C1QTNF1	0
C1QTNF2	0
C1QTNF3	0
C1QTNF4	0.354175
C1QTNF6	0
C1R	0
C1S	0
C2	0
C20orf103	0
C20orf26	0.0337987
C20orf30	0.0337987
C20orf96	0.0337987
C21orf7	0.0337987
C21orf96	0
C22orf31	0.354175
C2CD4B	0
C2orf84	0
C2orf88	0.354175
C3	0
C3orf18	0
C4A	0
C4orf31	0.0337987
C5AR1	0
C5orf13	0
C5orf32	0
C5orf4	0.354175
C5orf41	0.186133
C5orf45	0.0856908
C5orf62	0
C6orf174	0
C7	0.354175
C7orf41	0.186133
C7orf42	0.0856908
C7orf63	0
C8orf4	0
C8orf48	0.354175
C9orf21	0.354175
CA3	0.0856908
CABC1	0.186133
CABLES1	0.354175
CACNA1B	0.0856908
CACNA1C	0
CACNA1G	0.354175
CACNA1H	0.354175
CACNA2D4	0
CACNB1	0
CACNG1	0.0337987
CACNG6	0
CADM1	0
CADPS	0.0337987
CADPS2	0
CALD1	0
CALHM2	0
CALU	0
CAMK2N2	0.186133
CAP2	0
CARD16	0
CARD8	0
CASQ2	0
CATSPER1	0
CAV3	0.0856908
CBX7	0.0856908
CCDC102A	0.0856908
CCDC102B	0
CCDC107	0
CCDC149	0.354175
CCDC28B	0.0337987
CCDC3	0
CCDC8	0
CCDC85B	0.0856908
CCDC88A	0
CCIN	0
CCL13	0
CCL17	0.0337987
CCL18	0
CCL19	0
CCL2	0
CCL21	0.354175
CCL22	0.186133
CCL23	0
CCL3	0
CCL3L1	0
CCL4	0
CCL5	0
CCL7	0
CCPG1	0.0856908
CCR2	0
CCR5	0
CCR7	0
CCRL2	0
CD14	0
CD163L1	0.0337987
CD19	0
CD1C	0.0856908
CD2	0
CD247	0
CD248	0
CD28	0
CD300A	0
CD300C	0
CD302	0
CD33	0
CD34	0
CD37	0
CD3D	0.0337987
CD3E	0.186133
CD3G	0
CD4	0
CD48	0
CD5	0
CD52	0
CD53	0
CD6	0.0856908
CD63	0
CD69	0
CD7	0
CD70	0
CD72	0.0337987
CD74	0
CD80	0.186133
CD81	0.0337987
CD83	0
CD84	0
CD86	0
CD8A	0.0337987
CD96	0.0856908
CD97	0
CD99	0
CD99L2	0
CDC42EP3	0
CDC42EP5	0.354175
CDH11	0
CDH15	0
CDH20	0.354175
CDH5	0
CDK11B	0.186133
CDK14	0
CDO1	0
CDR1	0
CDR2	0.0856908
CEACAM4	0
CEBPB	0.0856908
CECR1	0
CELA2B	0.0856908
CELF2	0
CERCAM	0.354175
CFHR1	0
CFL2	0
CFP	0
CH25H	0.0856908
CHI3L1	0
CHI3L2	0.186133
CHN1	0
CHPF2	0
CHRD	0
CHRDL1	0
CHRDL2	0
CHST12	0.0337987
CHST14	0.354175
CHST15	0
CHSY1	0
CIITA	0
CILP	0
CILP2	0.354175
CIR1	0.640999
CISH	0
CKLF	0.354175
CKM	0.186133
CKMT2	0
CLC	0
CLCN6	0.186133
CLDN14	0
CLEC10A	0
CLEC11A	0
CLEC14A	0
CLEC1A	0
CLEC3B	0
CLEC4A	0
CLEC4D	0
CLEC4E	0
CLEC4G	0
CLEC5A	0.0856908
CLIC4	0
CLIC5	0
CLIP3	0.0337987
CMAH	0
CMKLR1	0
CMTM3	0
CMTM7	0
CNN1	0
CNN2	0.0856908
CNN3	0
CNRIP1	0
COL10A1	0
COL11A1	0
COL12A1	0
COL13A1	0
COL14A1	0
COL15A1	0
COL1A2	0
COL24A1	0
COL27A1	0.0856908
COL3A1	0
COL4A1	0
COL4A2	0
COL4A4	0
COL5A1	0
COL5A2	0
COL6A1	0
COL6A2	0
COL6A3	0
COL8A1	0
COL8A2	0
COLEC12	0
COMP	0
CORO6	0.186133
COTL1	0
COX4I2	0
COX6A2	0.354175
COX7A1	0
CPA5	0.0856908
CPAMD8	0.0337987
CPE	0.354175
CPNE5	0
CPXM1	0
CPXM2	0
CPZ	0
CREB3L1	0.0856908
CREB3L2	0.0337987
CRELD1	0
CRIP1	0
CRIP2	0.640999
CRISPLD2	0
CRLF2	0.186133
CRTAC1	0.186133
CRY2	0
CSF1	0
CSF2RA	0.186133
CSF3R	0
CSGALNACT1	0
CSGALNACT2	0
CSH1	0.0856908
CSHL1	0.640999
CSNK1E	0.354175
CSRNP1	0
CSRP3	0.0337987
CST1	0.0856908
CST2	0.640999
CST4	0.186133
CST7	0
CTDSP1	0.640999
CTGF	0
CTSF	0
CTSH	0
CTSK	0
CTSZ	0
CXCL12	0
CXCL2	0
CXCL3	0
CXCL9	0.0856908
CXCR3	0
CXCR4	0
CXorf21	0
CXorf36	0
CXXC5	0.640999
CYBB	0
CYBRD1	0.0337987
CYFIP2	0.186133
CYP19A1	0.0856908
CYP1B1	0
CYP21A2	0.640999
CYR61	0
CYS1	0.0337987
CYSLTR1	0
CYTH4	0
CYTL1	0.354175
DAB2	0
DACH1	0.354175
DACT1	0
DACT3	0
DAPK2	0.354175
DAPK3	0.186133
DBN1	0.354175
DCHS1	0
DCLK1	0
DCLK2	0
DCN	0
DCP1A	0.640999
DCP1B	0.640999
DDAH1	0
DDN	0
DDR2	0
DEFA1B	0.354175
DENND1C	0
DENND2A	0
DENND5A	0
DENND5B	0
DERL3	0
DES	0
DET1	0.0856908
DGCR9	0.640999
DGKD	0
DHRSX	0.0337987
DIO3	0.0337987
DIRAS1	0.640999
DISP1	0.354175
DIXDC1	0.0856908
DKK2	0.186133
DLC1	0
DMAP1	0.640999
DMD	0.186133
DMPK	0.0337987
DNAH8	0.640999
DNAJB5	0.0337987
DNAJC1	0
DNAJC10	0.640999
DNAJC12	0.0337987
DNAJC18	0
DNAJC25-GNG10	0.186133
DNAJC5B	0
DNALI1	0
DNM3	0.640999
DOCK10	0
DOCK11	0.186133
DOCK2	0.0856908
DOCK8	0.640999
DOK1	0
DOK2	0
DOK3	0
DOK6	0
DOM3Z	0.640999
DPEP1	0
DPEP2	0
DPP4	0.354175
DPT	0
DPYSL2	0
DPYSL3	0
DRAM1	0
DSE	0
DTNBP1	0.354175
DTX3	0
DUSP26	0
DUSP4	0.0856908
DYRK3	0.0856908
EBF1	0
EBF2	0.0856908
EBF4	0.186133
EBI3	0
ECM2	0.0337987
ECSCR	0
EDNRA	0
EDNRB	0.0337987
EFEMP1	0
EFHA2	0
EGFL7	0.0856908
EGFLAM	0.186133
EGR3	0.354175
EHD1	0.640999
EID1	0.354175
EID2B	0.0856908
ELN	0.354175
ELTD1	0
EMCN	0
EMID1	0
EMILIN1	0
EMILIN2	0
EMP3	0
EMR1	0
EMR2	0
EMX2	0.0856908
EMX2OS	0.0337987
ENC1	0
ENG	0
ENO3	0
ENOX1	0
ENPEP	0
ENPP1	0
ENPP2	0
ENPP4	0.186133
ENTPD1	0
EPAS1	0.354175
EPB41L2	0.354175
EPDR1	0
EPS8	0.0337987
ERCC2	0.0856908
ERMN	0.186133
ERRFI1	0.354175
ESAM	0
ETS1	0
ETV6	0.354175
EXOC3L	0.186133
EXOC3L2	0.354175
EXTL2	0.0856908
F13A1	0
F2R	0
F2RL3	0.0856908
F8	0.186133
FABP3	0
FADS3	0.0856908
FAM101A	0
FAM101B	0
FAM107B	0
FAM110B	0
FAM113B	0.186133
FAM124A	0.0856908
FAM124B	0.186133
FAM131C	0.0856908
FAM134B	0.0856908
FAM13A	0
FAM167B	0
FAM174B	0
FAM176A	0
FAM176B	0
FAM195B	0
FAM198A	0
FAM198B	0
FAM19A5	0
FAM20A	0
FAM20C	0
FAM26F	0
FAM38B	0
FAM43B	0
FAM46C	0
FAM49A	0
FAM65A	0
FAM70B	0.186133
FAM89B	0.186133
FARP1	0.0856908
FBLN1	0
FBLN2	0
FBLN5	0
FBN1	0
FBP1	0.186133
FBXL7	0
FBXO32	0.354175
FCAR	0.0856908
FCER1G	0
FCGR1A	0
FCGR1C	0
FCGR2A	0
FCGR2B	0
FCGR3A	0
FCN1	0
FCN3	0
FCRL5	0.0337987
FERMT2	0
FERMT3	0
FES	0
FGD2	0.0856908
FGD5	0.354175
FGF13	0.640999
FGF18	0
FGF7	0
FGFR1	0
FGL2	0
FGR	0
FHL1	0
FHL3	0
FHL5	0.354175
FHOD1	0.0337987
FHOD3	0
FIBIN	0
FILIP1	0.0337987
FKBP11	0
FLI1	0
FLJ10357	0
FLJ36031	0
FLJ43663	0.0337987
FLNA	0
FLNC	0
FLT1	0
FLT3LG	0.354175
FLT4	0.0856908
FMNL1	0.186133
FMNL3	0.640999
FMO1	0.186133
FMOD	0
FN1	0
FNDC1	0
FNDC3B	0.640999
FOLR2	0
FOXF1	0
FOXP1	0
FOXR1	0.186133
FPR2	0.0337987
FPR3	0
FRMD4A	0
FRZB	0.0337987
FSTL1	0
FSTL3	0.640999
FTH1	0
FTL	0
FUT8	0
FXYD1	0
FXYD6	0
FXYD7	0.354175
FYB	0
FYN	0
FZD1	0.186133
FZD2	0.186133
FZD4	0
FZD8	0.640999
G0S2	0
GAB2	0
GAB3	0
GABARAPL3	0.0337987
GADD45B	0
GADD45G	0
GALM	0
GALNTL1	0
GAS1	0
GAS6	0.0856908
GATA6	0.0337987
GBGT1	0.354175
GBP5	0.354175
GDF10	0.0856908
GDF3	0.640999
GDPD5	0
GEFT	0
GEM	0
GFI1	0
GFPT2	0
GGT5	0
GGTA1	0.0856908
GIMAP2	0
GIMAP4	0
GIMAP5	0
GIMAP8	0
GJA5	0
GJC2	0
GLIPR1	0.0337987
GLIPR2	0
GLIS3	0
GLRX	0
GLT8D1	0
GLT8D2	0
GMFG	0
GMPR	0.0856908
GNAI2	0.0337987
GNG11	0
GNG2	0
GNGT2	0
GNLY	0
GOLM1	0
GP9	0
GPBAR1	0.186133
GPC4	0.354175
GPC6	0
GPD1	0.0856908
GPHA2	0.186133
GPIHBP1	0.0856908
GPM6B	0
GPR114	0.0856908
GPR116	0
GPR124	0
GPR132	0
GPR34	0.0337987
GPR4	0
GPR65	0
GPR84	0
GPRC5B	0.0337987
GPSM3	0
GPX4	0.354175
GPX7	0
GPX8	0
GRAMD1A	0.186133
GRAP	0.354175
GRASP	0
GRB10	0.0337987
GREM1	0
GRIA3	0.354175
GRIK3	0.186133
GRP	0.0856908
GSC	0.186133
GSDMD	0
GTDC1	0.0856908
GUCY1A2	0.0856908
GUCY1B3	0
GUSB	0.0856908
GVIN1	0.354175
GYPC	0
GZMA	0.0856908
GZMB	0.640999
GZMH	0.186133
GZMK	0
GZMM	0.186133
H2BFM	0.640999
HAAO	0
HABP2	0.186133
HABP4	0
HAND2	0.0856908
HAPLN4	0.354175
HAS1	0
HAS2	0.186133
HAVCR2	0
HCK	0
HCLS1	0
HCST	0
HDAC7	0
HECW2	0.354175
HEG1	0
HERPUD1	0
HES4	0.354175
HEXA	0
HEXB	0.354175
HEY2	0.354175
HEYL	0
HFE2	0.354175
HGF	0.640999
HHATL	0
HIC1	0
HIGD1B	0.0856908
HIVEP2	0.0337987
HK3	0
HLA-A	0.186133
HLA-DMA	0
HLA-DMB	0
HLA-DOA	0.0337987
HLA-DPA1	0
HLA-DPB1	0
HLA-DQA1	0.0337987
HLA-DQA2	0
HLA-DQB1	0
HLA-DQB2	0
HLA-DRA	0
HLA-DRB5	0
HLA-F	0.186133
HLA-G	0.0856908
HLX	0
HMCN1	0.186133
HNMT	0
HPCAL1	0.640999
HRCT1	0.0337987
HS2ST1	0.354175
HSD11B1	0
HSD11B1L	0
HSD17B11	0.354175
HSD17B14	0
HSH2D	0.640999
HSPA6	0.640999
HSPB2	0
HSPB7	0
HSPG2	0.354175
HTR2A	0
HTRA1	0
HTRA3	0
HTRA4	0
HVCN1	0
HYAL2	0
HYI	0
ICAM1	0
ICAM2	0
ICAM3	0
ICOS	0
IDO1	0.0856908
IDO2	0.0856908
IFFO1	0
IGDCC4	0
IGF1	0
IGF2	0
IGFBP4	0
IGFBP5	0
IGFBP7	0
IGJ	0.640999
IGLL1	0
IGSF21	0
IGSF6	0
IKBIP	0
IL10RA	0
IL11	0.0856908
IL11RA	0
IL15RA	0
IL16	0.0856908
IL17B	0.186133
IL18BP	0
IL18RAP	0
IL21R	0
IL27RA	0.354175
IL2RA	0
IL2RB	0
IL2RG	0.0337987
IL32	0
IL3RA	0
IL4I1	0
IL6	0
IL6ST	0.640999
IL7R	0
ILK	0
IMMP2L	0.354175
INHBA	0
INHBB	0.354175
INPP5D	0
INPPL1	0.0856908
INS-IGF2	0.640999
INSL3	0
INSR	0
IQCK	0.354175
IQGAP2	0
IQSEC1	0
IRAK3	0.186133
IRF4	0.354175
IRF8	0
ISG20	0.186133
ISLR	0
ITGA1	0
ITGA11	0
ITGA4	0.640999
ITGA5	0.640999
ITGA7	0
ITGA9	0.186133
ITGAD	0.354175
ITGAL	0.0337987
ITGAM	0
ITGAX	0
ITGB1BP2	0.354175
ITGB1BP3	0
ITGB2	0
ITGB3	0
ITGBL1	0
ITIH3	0.354175
ITLN1	0.354175
ITM2A	0
ITM2C	0.354175
IVNS1ABP	0.354175
JAK1	0
JAK3	0
JAM2	0
JAM3	0
JDP2	0.354175
JMJD5	0.354175
JPH2	0
JUND	0.0337987
KANK2	0
KANK3	0
KANK4	0.640999
KBTBD10	0
KBTBD11	0.186133
KBTBD5	0
KCNAB2	0
KCNC3	0.0856908
KCND2	0
KCNE1	0.354175
KCNE1L	0
KCNE4	0
KCNH4	0.354175
KCNJ5	0.640999
KCNJ6	0.186133
KCNK13	0.354175
KCNK17	0.0856908
KCNMB1	0.354175
KCNMB4	0.0337987
KCNN1	0.640999
KCNN2	0
KCNN3	0
KCTD12	0
KCTD17	0.0337987
KDELR3	0.0337987
KDR	0.0856908
KGFLP1	0
KIAA0125	0.354175
KIAA0240	0
KIAA0247	0.640999
KIAA0355	0.0856908
KIAA0467	0
KIAA1274	0
KIAA1755	0
KIF19	0
KIF21B	0.354175
KIF25	0.354175
KIF26B	0.0856908
KIR2DL1	0.0856908
KIT	0
KLF12	0.354175
KLF2	0
KLF9	0
KLHL6	0
KLK15	0
KRT3	0.0856908
KRT81	0
KRTAP4-12	0
LAMA4	0
LAMB2	0
LAMC1	0
LAPTM5	0
LARP6	0
LAT	0.0856908
LAT2	0
LAX1	0.0337987
LBP	0
LCAT	0.354175
LCE2D	0
LCK	0.0856908
LCP1	0
LDB2	0
LDB3	0.0337987
LEF1	0.640999
LEPRE1	0
LFNG	0.354175
LGALS1	0
LGALS12	0.0856908
LGALS13	0.640999
LGALS2	0.0856908
LGI2	0.186133
LGI4	0
LGMN	0.640999
LHFP	0
LHFPL2	0
LHX6	0.354175
LIF	0
LILRA1	0.0856908
LILRA2	0
LILRA3	0
LILRA4	0
LILRA5	0
LILRB2	0
LILRB4	0
LILRP2	0
LIMD2	0
LIMS2	0
LIMS3	0
LINGO1	0
LIPA	0.186133
LIPC	0.0337987
LITAF	0.0856908
LIX1L	0
LMBR1L	0.0856908
LMF1	0.0337987
LMO2	0.186133
LMOD1	0
LMOD2	0
LMOD3	0.0856908
LOC100129726	0.0856908
LOC100190939	0.354175
LOC100272216	0
LOC283663	0.0856908
LOC339524	0
LOC541471	0
LOC644538	0.0337987
LOC645431	0.186133
LOC645752	0.640999
LOC728264	0.0337987
LOC728989	0
LOC729991-MEF2B	0
LOC96610	0
LOH3CR2A	0
LOXL1	0
LOXL2	0
LOXL3	0
LPL	0
LPPR4	0.354175
LPXN	0
LRIG1	0
LRRC17	0
LRRC2	0.0856908
LRRC25	0
LRRC32	0
LRRC39	0.0337987
LRRC70	0
LRRN4CL	0
LSP1	0
LST1	0
LTA	0.354175
LTB	0
LTBP2	0
LTBP3	0.186133
LUM	0
LXN	0.354175
LY6H	0.186133
LY75	0.0856908
LY86	0
LY96	0
LYL1	0.186133
LYVE1	0
LYZ	0
LYZL1	0.640999
LZTS1	0
MADCAM1	0.186133
MAGED2	0.0337987
MAGED4B	0.186133
MAGEH1	0
MAGEL2	0
MAMDC4	0.640999
MAN1A1	0
MAN1C1	0
MAN2A2	0.354175
MAP1A	0.186133
MAP1B	0.0337987
MAP1S	0.354175
MAP3K12	0
MAP4K1	0.186133
2013-03-02	0.0856908
2013-03-03	0.640999
MARVELD1	0
MAST2	0.0337987
MB	0.186133
MCAM	0
MCHR1	0.640999
MCM3AP	0.186133
MCOLN2	0.354175
ME3	0
MEF2B	0.0856908
MEF2C	0
MEG3	0
MEI1	0
MEIS3P1	0.0337987
METTL7B	0.354175
MFAP2	0
MFAP5	0.354175
MFRP	0
MFSD7	0
MGAT1	0
MGAT4A	0
MGC16025	0
MGC16121	0
MGC29506	0
MGP	0
MGRN1	0
MGST3	0.0337987
MIAT	0.640999
MICAL1	0
MICAL2	0
MIER2	0.0856908
MITF	0
MLLT1	0.186133
MMD	0
MMP1	0.186133
MMP11	0
MMP12	0.186133
MMP13	0.186133
MMP14	0
MMP19	0
MMP23B	0
MMP3	0.354175
MMP7	0.0337987
MMP9	0
MMRN2	0
MPDZ	0
MPEG1	0
MPP1	0
MRAS	0
MRC1	0
MRC2	0
MRGPRF	0
MRPL33	0.354175
MS4A14	0
MS4A4A	0
MS4A6A	0
MS4A7	0
MSC	0
MSR1	0.0337987
MSRB3	0
MSX1	0.354175
MT1A	0
MT1B	0.0856908
MT1E	0
MT1F	0.0856908
MT1G	0.0337987
MT1L	0.0856908
MT1M	0
MT1X	0.0856908
MT2A	0.0856908
MTA1	0.186133
MTMR14	0.354175
MTMR9L	0
MTSS1L	0.0337987
MURC	0.354175
MUS81	0
MXRA5	0
MXRA8	0
MYADM	0
MYBPC1	0
MYBPC2	0
MYCT1	0
MYF6	0
MYH1	0
MYH2	0.0337987
MYH3	0
MYH7	0.0337987
MYH7B	0.640999
MYH8	0
MYL1	0
MYL2	0
MYL4	0.0337987
MYL5	0
MYL6B	0.640999
MYL9	0
MYLK	0
MYLK2	0
MYLPF	0
MYO15B	0
MYO18B	0.0856908
MYO1F	0
MYO1G	0.0337987
MYO7A	0.186133
MYOD1	0.0856908
MYOG	0
MYOM1	0
MYOZ1	0.0337987
MYOZ2	0.354175
MYPN	0.354175
N4BP2L1	0
NAALADL1	0.354175
NAIP	0.0856908
NAP1L3	0.0856908
NAPSA	0.186133
NAPSB	0.0337987
NAT14	0
NBLA00301	0.640999
NCF1	0.186133
NCF1C	0.186133
NCKAP1L	0
NCKAP5L	0.0337987
NCOR2	0
NCRNA00152	0
NCRNA00158	0.186133
NDN	0.640999
NDST3	0
NEDD9	0
NEGR1	0.354175
NEK3	0.640999
NEK6	0
NES	0
NEXN	0
NFATC1	0.0856908
NFATC4	0
NFIB	0.186133
NGF	0.0856908
NHLRC3	0.186133
NID2	0
NINJ1	0.354175
NINJ2	0
NKAPL	0
NKG7	0
NLGN2	0
NLRC4	0
NLRP3	0
NME3	0.354175
NMUR1	0
NNMT	0
NOD1	0
NOSTRIN	0.354175
NOX4	0
NPDC1	0.354175
NPHP4	0.186133
NR1H3	0
NR2F2	0
NR4A1	0
NR4A2	0.0337987
NR4A3	0
NRP1	0
NRXN2	0.0856908
NT5E	0.354175
NTM	0
NTNG2	0
NUAK1	0
NYX	0
ODF3L2	0.354175
ODZ3	0
OGG1	0.640999
OGN	0
OIT3	0
OLFML1	0.186133
OLFML2B	0
OLFML3	0
OMD	0
OPRL1	0
OR10H2	0.186133
OR2T2	0.0856908
OR51G2	0.0856908
OR6X1	0.186133
OR8J3	0.186133
ORAI2	0
OSBPL5	0.186133
OSCAR	0
OSM	0.0856908
OTUD5	0.640999
OTUD6A	0.186133
OXT	0.0856908
P2RX1	0
P2RX3	0.0856908
P2RX5	0.0337987
P2RX7	0
P2RY10	0
P2RY8	0
P4HA2	0.640999
P4HA3	0
PACSIN1	0.354175
PADI2	0.640999
PAG1	0.0337987
PAK3	0.0337987
PALLD	0.186133
PALM	0.0337987
PALM2-AKAP2	0
PAPSS2	0
PARM1	0.640999
PARVA	0
PARVG	0
PBXIP1	0
PCBP4	0
PCDH12	0
PCDH17	0
PCDHA1	0.354175
PCDHA5	0.186133
PCDHB16	0.354175
PCDHB9	0.354175
PCOLCE	0
PCSK1	0
PCSK4	0.354175
PDCD1	0
PDE1A	0.0856908
PDE1B	0
PDE2A	0
PDE4A	0
PDE4B	0
PDE4DIP	0
PDE8B	0.0337987
PDGFRA	0
PDGFRB	0
PDGFRL	0
PDK4	0
PDLIM3	0
PDLIM7	0.0856908
PDPN	0.186133
PDZRN3	0
PDZRN4	0
PEBP4	0.354175
PECAM1	0
PELP1	0.640999
PGM2L1	0
PGM5	0
PGPEP1	0.186133
PHACTR1	0.186133
PHC2	0
PHF17	0.0337987
PHLDB1	0
PHLPP2	0.640999
PHTF1	0.0856908
PHYH	0.354175
PI16	0
PIGT	0.0856908
PIK3CD	0.0856908
PIK3CG	0
PIK3R1	0
PIK3R2	0
PIK3R5	0.0856908
PIM2	0
PIP4K2A	0
PIPOX	0.354175
PKD2L1	0
PKIG	0
PKNOX2	0.354175
PLA1A	0
PLA2G15	0
PLA2G1B	0.640999
PLA2G2A	0
PLA2G4C	0
PLA2G5	0
PLA2G7	0
PLAU	0.186133
PLAUR	0.354175
PLCL1	0
PLCL2	0
PLEKHA4	0.186133
PLEKHG2	0
PLEKHO1	0
PLEKHO2	0
PLIN2	0
PLK3	0
PLN	0
PLOD1	0.0337987
PLOD2	0
PLOD3	0
PLTP	0.186133
PLXND1	0
PMEPA1	0
PMP22	0
PODN	0
PODNL1	0
PODXL	0
POM121L8P	0
POM121L9P	0
POPDC2	0
POSTN	0
POU2AF1	0.0337987
POU2F2	0.0856908
POU3F2	0.354175
POU6F1	0
PPAP2A	0
PPAP2B	0
PPAPDC1A	0
PPAPDC3	0
PPARGC1A	0.0337987
PPEF1	0
PPHLN1	0
PPP1R14A	0
PPP1R16B	0
PPYR1	0.186133
PRAF2	0
PRAM1	0
PRDM16	0.354175
PRDM2	0
PRELP	0.354175
PREX1	0
PRF1	0.354175
PRKAG3	0.0856908
PRKCB	0
PRKCDBP	0
PRKD1	0
PRKG1	0.0856908
PRLHR	0
PRM2	0
PROKR1	0.0856908
PRPH2	0
PRR16	0.0856908
PRR5	0.186133
PRRT1	0.0856908
PRRT2	0.640999
PRRX1	0
PRSS23	0
PRUNE2	0
PTCRA	0.354175
PTGDR	0
PTGER2	0
PTGFR	0.0337987
PTGIR	0.186133
PTGIS	0
PTH1R	0
PTK7	0.186133
PTP4A2	0
PTP4A3	0
PTPN5	0.186133
PTPRC	0
PTPRCAP	0
PTPRM	0
PTPRO	0
PTRF	0.0856908
PTX3	0
PVRIG	0.0856908
PVRL3	0.0856908
PXDN	0
PXK	0
PYGM	0.186133
PZP	0.354175
QPCT	0
QPRT	0.640999
RAB11FIP3	0.0337987
RAB13	0.0337987
RAB20	0
RAB34	0.354175
RAB3IL1	0
RAB42	0
RABAC1	0
RABL5	0.640999
RADIL	0.640999
RAI14	0
RAI2	0
RAMP1	0
RAPGEF1	0.640999
RARA	0
RARRES1	0.186133
RARRES2	0
RASA4	0.186133
RASA4P	0.186133
RASAL3	0
RASD1	0
RASD2	0
RASGRF2	0
RASGRP3	0
RASL10A	0
RASL12	0
RASSF1	0.0856908
RASSF2	0
RASSF4	0
RASSF8	0
RBM24	0.354175
RBM6	0.354175
RBMS3	0
RBPJ	0
RBPMS	0.0856908
RCAN2	0
RCN1	0
RCN3	0
RCSD1	0
RDH14	0.640999
RDH5	0
RECK	0
REEP5	0
RELB	0
RELL1	0
RELT	0
RERG	0.0337987
RETN	0.186133
REXO1L1	0.0856908
RFTN1	0
RGL1	0.354175
RGL4	0
RGS1	0
RGS11	0
RGS16	0
RGS2	0
RGS3	0
RGS4	0
RGS5	0
RHOBTB2	0
RHOBTB3	0
RHOH	0
RHOJ	0
RHOQ	0
RILPL2	0
RIN3	0.640999
RIPK2	0
RNASE1	0
RNASE4	0.0856908
RNASE6	0
RNF130	0
RNF19A	0.354175
RNF207	0
RNF220	0.640999
ROR1	0
ROR2	0
RPA4	0.186133
RSPO3	0
RTN2	0.0856908
RTN4RL2	0.640999
RUNX1	0
RUNX1T1	0
RUNX2	0
RUSC2	0
RWDD2A	0.186133
S100A1	0.186133
S100A13	0.354175
S100A4	0
S100B	0
S1PR1	0
S1PR3	0
S1PR4	0
SAMD3	0.0856908
SAMD4A	0
SAMSN1	0
SASH3	0
SAT2	0.640999
SATB1	0
SCARA5	0
SCARF1	0
SCARF2	0
SCG2	0
SCG5	0
SCGB3A2	0.0856908
SCRG1	0
SCRT1	0.354175
SCUBE2	0.0856908
SDC2	0
SDCBP	0.186133
SDSL	0
SEC31B	0.354175
SELE	0
SELL	0.354175
SELM	0
SELPLG	0
SEMA3G	0.354175
2013-09-04	0
SERF2	0.354175
SERPINA1	0
SERPINA6	0.0337987
SERPINB9	0.354175
SERPINE1	0
SERPING1	0
SERPINH1	0
SETDB2	0.186133
SFRP1	0.354175
SFRP2	0
SFRP4	0
SFXN3	0
SGCE	0
SGIP1	0.0337987
SGK269	0
SGTB	0.0856908
SH2B2	0.186133
SH2B3	0
SH2D1A	0.354175
SH2D3C	0.0337987
SH3BGR	0.186133
SH3BGRL	0.0856908
SH3BP5	0
SH3KBP1	0
SH3PXD2B	0.0856908
SH3RF3	0.640999
SHANK3	0.0856908
SHC2	0
SHC3	0
SHD	0
SHISA4	0
SIGLEC1	0
SIGLEC12	0.0856908
SIGLEC7	0
SIGLEC9	0
SIL1	0.640999
SILV	0.354175
SIPA1	0.0856908
SIRPA	0.640999
SIRPB2	0.354175
SIRPG	0
SIT1	0.0337987
SIX3	0.186133
SKAP1	0
SLA	0
SLAMF1	0
SLAMF7	0.186133
SLAMF8	0
SLAMF9	0
SLC11A1	0
SLC12A4	0.0856908
SLC12A5	0.0856908
SLC13A3	0.186133
SLC15A3	0
SLC16A10	0.0337987
SLC16A4	0
SLC17A9	0.186133
SLC22A25	0.186133
SLC25A35	0.354175
SLC25A45	0
SLC26A10	0
SLC26A8	0.640999
SLC27A1	0
SLC29A1	0
SLC2A10	0
SLC2A3	0
SLC2A5	0
SLC38A7	0.354175
SLC39A13	0
SLC39A14	0
SLC39A8	0
SLC40A1	0.0337987
SLC41A2	0
SLC43A1	0
SLC43A2	0
SLC7A2	0
SLC8A1	0
SLFN11	0.0856908
SLFN12	0.640999
SLIT3	0
SLITRK4	0.0337987
SMAD7	0.354175
SMAP2	0
SMARCA1	0.186133
SMARCD3	0
SMCR5	0.0337987
SMOC2	0
SMPD1	0
SMPX	0
SMR3A	0
SNAI3	0
SNAPC2	0.186133
SNED1	0
SNRPN	0.0856908
SNTB1	0
SNX21	0.354175
SOAT1	0
SOBP	0
SOCS3	0.0856908
SOD3	0
SORBS1	0
SOX4	0.0337987
SPACA3	0.186133
SPAG4	0.0856908
SPARC	0
SPARCL1	0
SPATA3	0.354175
SPATS2L	0.354175
SPHK1	0.0856908
SPN	0
SPOCD1	0.186133
SPOCK1	0
SPOCK2	0.0337987
SPON1	0
SPON2	0
SPRY1	0
SPSB4	0.0856908
SRGN	0
SRPX	0
SRPX2	0.186133
SRRM2	0.186133
SSBP4	0.354175
SSTR2	0
ST18	0.354175
ST3GAL5	0.186133
ST3GAL6	0.354175
ST6GAL1	0
ST6GALNAC3	0.354175
ST6GALNAC5	0.354175
ST6GALNAC6	0.640999
ST8SIA4	0
STAB1	0
STAC2	0.640999
STAC3	0.0856908
STARD13	0
STARD3NL	0.354175
STARD8	0
STAT4	0.640999
STAT5A	0.0856908
STEAP1	0.0856908
STEAP2	0
STK17B	0.186133
STMN2	0.640999
STMN3	0.186133
STON1	0.354175
STX2	0
SUCNR1	0
SULF1	0
SUMF2	0.0856908
SUSD1	0.0337987
SUSD2	0
SUSD3	0
SV2B	0.186133
SVEP1	0.186133
SYDE1	0.0856908
SYNE1	0
SYNPO2	0
SYNPO2L	0
SYT11	0
SYTL2	0
SYTL3	0.186133
TAF6	0.186133
TAGAP	0
TAGLN	0
TBC1D10C	0
TBC1D2B	0.0856908
TBX15	0
TBX2	0
TBX21	0
TBXA2R	0
TBXAS1	0.354175
TCAP	0.0856908
TCEAL7	0
TCF12	0.640999
TCF25	0
TCF4	0
TCIRG1	0
TCL1A	0.354175
TCN2	0
TCTN3	0.186133
TDO2	0.0337987
TEAD4	0.0856908
TEK	0
TENC1	0
TESK1	0.354175
TFEB	0
TFPI	0
TGFB1I1	0
TGFB3	0
TGFBI	0.0856908
TGFBR2	0.0337987
TGM2	0
THBS1	0
THBS2	0
THBS3	0.0856908
THBS4	0
THEG	0.0856908
THSD7A	0.186133
THY1	0
TIAM2	0
TIE1	0
TIGIT	0
TIMD4	0.354175
TIMP1	0
TIMP3	0
TIMP4	0
TK2	0.640999
TLR1	0.354175
TLR4	0
TLR7	0
TLR8	0.354175
TMEM100	0.186133
TMEM106A	0.0337987
TMEM110	0
TMEM119	0.186133
TMEM121	0
TMEM136	0.0856908
TMEM140	0
TMEM149	0
TMEM150A	0
TMEM156	0.0856908
TMEM173	0.354175
TMEM174	0.0856908
TMEM176A	0
TMEM176B	0
TMEM2	0
TMEM200A	0
TMEM26	0
TMEM47	0
TMEM51	0.640999
TMEM55A	0
TMEM59L	0.354175
TMEM71	0
TMEM88	0
TMEM89	0
TMEM8A	0.0856908
TMEM8B	0.0856908
TMEM90B	0
TMOD1	0.0337987
TMOD4	0.0337987
TMSL3	0.354175
TNFAIP8L2	0
TNFRSF11B	0
TNFRSF12A	0.640999
TNFRSF14	0
TNFRSF1B	0
TNFRSF4	0
TNFRSF6B	0.0337987
TNFRSF8	0
TNFRSF9	0
TNFSF12	0
TNFSF13B	0
TNFSF14	0
TNFSF4	0
TNIK	0
TNN	0
TNNC1	0.0337987
TNNC2	0.0337987
TNNT3	0
TNS1	0
TNXB	0
TOMM20L	0.0337987
TP53INP1	0
TPM1	0
TPM2	0
TPPP2	0.186133
TPSAB1	0
TPST1	0.0337987
TRAF1	0
TRAF3IP3	0
TRAF5	0
TRAM2	0
TRANK1	0
TRIM55	0
TRIM8	0
TRIO	0
TRPC3	0.0856908
TRPC6	0.0337987
TRPV2	0
TSC22D1	0.640999
TSC22D3	0
TSHZ3	0
TSPAN11	0
TSPAN12	0.0337987
TSPAN2	0
TSPAN4	0
TSPAN9	0.0337987
TSPYL2	0
TSPYL5	0.640999
TSTD2	0
TTBK1	0.640999
TTC21A	0
TTC28	0.0856908
TTN	0
TWIST1	0
TWIST2	0
TXNDC15	0
TXNDC5	0.0337987
UACA	0.0856908
UBA7	0.354175
UBD	0
UBIAD1	0.640999
UCN2	0.186133
UCN3	0.186133
UCP2	0.354175
UNC45B	0.0856908
UNC5CL	0.0856908
UPK3A	0.186133
UROD	0
USHBP1	0.640999
USP17	0.0337987
USP4	0.354175
USP51	0.354175
VAMP5	0
VASH1	0
VASH2	0
VASN	0
VAV1	0.186133
VCAM1	0
VCAN	0
VEGFC	0.186133
VENTX	0
VGF	0.0856908
VGLL3	0
VIM	0
VKORC1	0.0337987
VMO1	0.0337987
VWCE	0.354175
VWF	0.0856908
WAS	0
WDFY4	0
WDR81	0
WFDC1	0.186133
WFDC3	0.354175
WIPF1	0
WISP1	0
WISP2	0
WIT1	0.186133
WNT2	0
WNT5B	0.0337987
WT1	0
XIRP1	0
XIRP2	0.186133
XPC	0.186133
XPNPEP2	0.0337987
YPEL1	0.0856908
ZAK	0.354175
ZAP70	0.0337987
ZBED1	0.640999
ZBED3	0
ZBTB10	0.354175
ZBTB16	0.354175
ZBTB20	0
ZBTB32	0.640999
ZBTB40	0.354175
ZBTB47	0
ZC3H6	0
ZC4H2	0.0337987
ZCCHC24	0
ZEB1	0
ZEB2	0
ZFP36L2	0
ZFPM2	0.354175
ZHX2	0.0337987
ZMYND15	0
ZNF22	0
ZNF239	0.0856908
ZNF25	0.640999
ZNF275	0.354175
ZNF331	0
ZNF385D	0
ZNF423	0
ZNF438	0
ZNF469	0
ZNF521	0
ZNF577	0.640999
ZNF579	0
ZNF618	0
ZNF671	0
ZNF683	0.186133
ZNF688	0.640999
ZNF703	0.186133
ZNF71	0.354175
ZNF843	0.0337987
ZSCAN18	0.0337987

## Sheet: Atypical Low vs. Others
Gene	q Value
AAGAB	0.20765
ABCC2	0.20765
ABL2	0
ACAN	0.20765
ACLY	0
ACOT9	0
ACSL4	0
ACTB	0.20765
ACTN1	0
ACTN3	0
ACVR1	0
ADAM12	0
ADAM17	0.20765
ADAMTS2	0
ADAMTS4	0
ADAMTS6	0.0943179
ADAT2	0.392282
ADC	0.392282
ADCY7	0.392282
ADM	0
AEBP1	0.0384739
AEN	0
AFAP1L2	0.20765
AG2	0.0943179
AGPAT4	0.20765
AGPS	0.0384739
AGRN	0.865289
AGTRAP	0.865289
AJAP1	0
AKAP2	0.392282
ALDH1B1	0.392282
ALDH1L2	0.0943179
AMMECR1L	0.392282
AMOTL1	0.865289
AMPD2	0.865289
ANGPTL2	0.865289
ANKRD27	0.392282
ANLN	0.20765
ANO1	0.20765
ANO6	0
ANPEP	0.0384739
ANTXR1	0.865289
ANTXR2	0
ANXA13	0.0384739
ANXA5	0
AP2B1	0.0943179
APBB2	0
APCDD1L	0
APH1B	0
APLN	0
APP	0.0384739
AQP9	0
ARC	0.20765
AREG	0
ARFGAP1	0.392282
ARFRP1	0
ARHGAP21	0.20765
ARHGEF15	0.392282
ARHGEF7	0.0384739
ARMC1	0.0943179
ARMC9	0.0384739
ARSJ	0
ARTN	0
ASAM	0
ASAP1	0
ASAP2	0.0943179
ASCC1	0
ASPH	0.392282
ASPHD2	0.0384739
ATG12	0
ATL3	0.0384739
ATP11A	0.0943179
ATP11C	0.0384739
ATP6V1H	0.20765
ATXN1	0
ATXN3	0.20765
AVL9	0
AZIN1	0
B3GALNT2	0.20765
B3GNT4	0
B4GALT1	0.392282
B4GALT2	0.392282
BAG2	0
BAK1	0.392282
BASP1	0
BATF3	0.392282
BCAT1	0.865289
BCL2A1	0.0943179
BCL2L2	0.20765
BEND6	0
BFAR	0.0384739
BFSP1	0
BGN	0
BMP1	0
BMP2	0
BMP8A	0.0943179
BNC1	0
BOP1	0
BPGM	0.20765
BRMS1	0.392282
BRMS1L	0.20765
BRPF3	0.0384739
BUB1	0.392282
BYSL	0
C10orf47	0.20765
C11orf17	0.20765
C11orf24	0.0384739
C11orf84	0.392282
C12orf5	0
C13orf16	0
C13orf29	0.20765
C14orf109	0.20765
C14orf147	0.20765
C14orf149	0.0943179
C14orf153	0.20765
C14orf49	0.0384739
C15orf23	0.865289
C16orf57	0
C16orf72	0.392282
C16orf87	0.20765
C17orf39	0
C17orf51	0.0943179
C17orf67	0.865289
C19orf28	0.20765
C1orf163	0.20765
C1orf183	0
C1orf216	0.0384739
C1orf31	0.392282
C1orf68	0.392282
C1orf74	0.0943179
C1QTNF6	0
C20orf103	0.865289
C20orf20	0
C2orf27A	0.20765
C3orf52	0.20765
C4orf32	0.0943179
C5orf13	0
C5orf38	0.392282
C5orf62	0
C6orf141	0
C6orf145	0
C6orf182	0
C6orf59	0.0384739
C6orf72	0.20765
C7orf11	0
C7orf40	0
C9orf117	0
C9orf150	0.0384739
C9orf21	0
C9orf30	0
C9orf64	0.0384739
C9orf89	0.0943179
CA2	0.0943179
CALD1	0
CALU	0
CAMK2N1	0.865289
CAMSAP1L1	0
CAP1	0.0943179
CAPRIN2	0
CAPZA2	0.865289
CARD10	0.392282
CARD18	0.392282
CARS	0.392282
CAV1	0
CAV3	0.0943179
CBX3	0
CCDC3	0.392282
CCDC43	0.0943179
CCDC59	0.392282
CCDC86	0.20765
CCDC88A	0.20765
CCDC93	0.0943179
CCL27	0.0943179
CCL3	0.392282
CCL3L1	0
CCL7	0
CCRL1	0.0384739
CCRL2	0.865289
CCRN4L	0
CCT6A	0.20765
CCT7	0.392282
CD109	0.392282
CD151	0.0384739
CD209	0.392282
CD248	0.0943179
CD274	0
CD276	0
CD3EAP	0.0384739
CD44	0
CDC14C	0.392282
CDC25B	0.20765
CDC27	0
CDC42BPA	0.392282
CDH11	0
CDH13	0
CDH3	0.0384739
CDK14	0.20765
CDK5R1	0.865289
CDK6	0
CDK9	0.0943179
CDKN1A	0.0384739
CDS2	0.20765
CDYL2	0.0384739
CEACAM19	0.865289
CEBPB	0
CEBPE	0
CENPN	0.865289
CENPO	0.865289
CEP170	0.0943179
CERCAM	0
CHCHD2	0.865289
CHEK1	0.20765
CHN1	0
CHORDC1	0
CHPF	0.0384739
CHPF2	0.0943179
CHST11	0
CHST15	0.392282
CHST2	0
CHST3	0.20765
CHSY1	0
CIAO1	0.20765
CITED4	0
CKAP4	0.0384739
CLEC11A	0
CLEC4D	0.0384739
CLEC4E	0.0943179
CLIC4	0
CLIP4	0
CLPB	0.0384739
CMTM3	0.865289
CNGB1	0
CNIH3	0.0943179
CNIH4	0.20765
CNN1	0.865289
COL10A1	0
COL11A1	0
COL12A1	0
COL13A1	0
COL17A1	0.0384739
COL1A2	0
COL24A1	0.20765
COL27A1	0
COL3A1	0
COL4A1	0
COL4A2	0
COL4A5	0.20765
COL5A1	0
COL5A2	0
COL6A1	0
COL6A2	0
COL6A3	0
COL8A1	0
COPZ2	0.865289
CORO1C	0
COX4NB	0
CPXM1	0.0943179
CREB5	0
CREG2	0.20765
CRIM1	0
CRISPLD2	0
CRYBA2	0.392282
CSAG1	0.392282
CSAG2	0.0384739
CSF3R	0.20765
CSGALNACT2	0
CSNK1A1L	0.865289
CSNK1E	0.392282
CSNK1G3	0.20765
CSPP1	0.392282
CTGF	0
CTPS	0.20765
CTSC	0
CTSL1	0
CTSL2	0
CTSZ	0.392282
CXCL2	0.20765
CXCL3	0.20765
CXCL5	0
CXCR1	0.0943179
CYP26B1	0
CYP27B1	0
CYR61	0.0943179
CYS1	0.865289
CYTH3	0
DACT1	0
DAPK3	0
DBN1	0.392282
DCBLD1	0
DCBLD2	0.0943179
DCN	0.20765
DCUN1D3	0
DCUN1D5	0.0384739
DDIT4	0.0384739
DDX18	0.0943179
DDX58	0.0943179
DDX60	0.392282
DDX60L	0.0384739
DENND1A	0
DERL1	0
DGAT1	0.865289
DHRS7	0.0384739
DHX33	0.0384739
DIAPH3	0.0943179
DIP2C	0.392282
DISP2	0
DKC1	0.865289
DKK3	0
DLC1	0.0943179
DLGAP4	0
DLL1	0.0943179
DLX1	0
DLX4	0.392282
DNAJA1	0.0943179
DNAJB5	0
DNAJC18	0.392282
DNAJC24	0
DNAJC25-GNG10	0.20765
DNAL1	0.865289
DNM1L	0.20765
DNMT3B	0
DOCK4	0.20765
DOCK5	0
DPF1	0
DPP4	0.0943179
DPP9	0.0943179
DRAP1	0
DSE	0
DSG1	0.865289
DUSP10	0.20765
DUSP14	0
DUSP3	0.20765
DUSP6	0
DYNC1I2	0.392282
DYRK3	0
DZIP1	0
EBNA1BP2	0
EDIL3	0.20765
EDN1	0.392282
EDNRA	0
EFNB1	0
EFNB2	0
EFTUD1	0.865289
EGFR	0.20765
EHD2	0
EHD4	0.20765
EIF1AD	0
EIF2AK2	0
EIF2B2	0.20765
EIF2C2	0
EIF2S1	0.0943179
EIF2S2	0.0943179
EIF3B	0
EIF5A2	0
ELAVL2	0.865289
ELFN2	0.392282
ELL	0.0384739
ELMO3	0.20765
EMILIN1	0.865289
EMP3	0.0943179
EN1	0.392282
ENAH	0
ENC1	0.392282
ENPEP	0
ENTPD7	0.865289
ENY2	0
EPB41L4B	0.0384739
EPPK1	0.865289
EPSTI1	0.865289
ERC1	0.392282
ERCC6	0.0384739
ERCC8	0.0384739
EREG	0.0384739
ERF	0
ERG	0.20765
ERRFI1	0
ESF1	0.392282
ESM1	0.0943179
ETS1	0.0384739
EXOSC4	0
EXOSC6	0.865289
EXT1	0
EXT2	0
EXTL2	0.0384739
EXTL3	0.0384739
EYA3	0.20765
F2R	0
F2RL1	0
FADS3	0
FAIM3	0
FAM101A	0.392282
FAM101B	0
FAM126A	0
FAM169A	0.0384739
FAM176A	0
FAM177A1	0.0384739
FAM198B	0.865289
FAM20C	0.20765
FAM26E	0.0384739
FAM40B	0.0943179
FAM49A	0.20765
FAM49B	0
FAM55C	0.392282
FAM89A	0
FAM92A1	0
FAM92A3	0.0384739
FAT1	0
FBLIM1	0
FBN2	0.0384739
FBXL18	0
FBXL2	0
FBXL6	0
FBXW2	0.20765
FCGR2A	0
FCGR3A	0.0943179
FEM1B	0
FEM1C	0.20765
FERMT2	0
FEZ1	0
FEZ2	0.0384739
FGD6	0.865289
FGF1	0.865289
FHL2	0
FHL3	0.392282
FHOD1	0
FHOD3	0.20765
FJX1	0
FKBP9	0
FLCN	0
FLJ10357	0
FLJ36031	0
FLNA	0
FLRT2	0
FLRT3	0
FLVCR1	0.392282
FMNL2	0
FN1	0
FNDC1	0
FNDC3B	0
FOLR3	0
FOSL1	0.0384739
FOXD1	0
FOXD2	0.392282
FOXK2	0.0384739
FOXN2	0.0384739
FPR2	0.20765
FRYL	0.392282
FSCN1	0
FSD1L	0
FST	0
FSTL1	0.0384739
FSTL3	0
FTH1	0.0943179
FTHL17	0.392282
FURIN	0
FXYD5	0.392282
FZD2	0
G0S2	0.0943179
GABPB1	0
GALNT10	0
GALNT2	0
GALNT6	0
GALNTL4	0
GARS	0
GAS1	0
GEM	0.20765
GFPT2	0.0384739
GGH	0.392282
GGT5	0.392282
GJA1	0
GJD2	0.392282
GLG1	0.0384739
GLI3	0
GLIPR1	0
GLIS3	0
GLT25D1	0
GLT8D2	0
GNA12	0
GNB1	0
GNB4	0.0943179
GNG10	0
GNPNAT1	0
GOLIM4	0.20765
GOLT1B	0
GPC6	0.20765
GPR161	0.0943179
GPR172A	0
GPR172B	0.20765
GPR176	0
GPR180	0.20765
GPR4	0.865289
GPR44	0.20765
GPSM1	0
GPX8	0
GREM1	0.865289
GRIA3	0.20765
GRP	0.20765
GSTO1	0.0384739
GTDC1	0.0384739
GTF2F2	0.865289
GTF2H3	0.20765
GTF3C4	0.0943179
GUCY1A2	0.0943179
HAPLN1	0.392282
HAS1	0.0943179
HAS2	0
HAUS2	0
HCRTR1	0.865289
HEATR1	0.20765
HEXB	0.392282
HEYL	0.0943179
HIATL2	0.392282
HIF1A	0
HIP1	0.20765
HIST1H4J	0.392282
HIST1H4K	0.20765
HK2	0
HMGA2	0
HMGB3L1	0.0384739
HNRPLL	0.865289
HOMER1	0
HOMER3	0
HOXA13	0.865289
HOXB6	0.392282
HOXB7	0.0384739
HOXC10	0
HOXC11	0.20765
HOXC9	0
HPRT1	0.392282
HRH1	0
HSD11B1	0.392282
HSP90AA1	0.0943179
HSP90B1	0.865289
HSPA12A	0
HSPB3	0.392282
HSPH1	0
HTR7	0
HTRA1	0
HTRA3	0
HUS1	0
HUS1B	0.0943179
IBSP	0.865289
ICAM5	0.392282
ID3	0.865289
IFI35	0.865289
IFI44	0.865289
IFI6	0
IFIT1	0.0943179
IFITM3	0
IFNE	0.865289
IGF2BP2	0
IGF2R	0.392282
IGFBP6	0.20765
IGFBP7	0.0384739
IGFL2	0
IKBIP	0
IL11	0
IL13RA2	0.0384739
IL1B	0.392282
IL20	0
IL24	0
IL28RA	0
IL6	0
IL8	0
ILK	0.0943179
IMPAD1	0
IMPDH1	0
INHBA	0
INHBB	0.865289
INSIG2	0.20765
INVS	0.0384739
IPO7	0
IQCE	0.0943179
IRF6	0.392282
IRS1	0
IRX2	0.392282
IRX4	0.392282
ISCA1P1	0
ISG15	0
ITGA1	0
ITGA11	0.0384739
ITGA3	0
ITGA5	0
ITGA6	0
ITGAV	0.0943179
ITGB1	0
ITGB3	0
ITGB5	0
ITGBL1	0.392282
ITSN1	0.392282
IVNS1ABP	0
JARID2	0.20765
JPH2	0.20765
JUB	0.20765
KANK4	0
KATNAL1	0
KCNE1L	0
KCNE4	0
KCNJ15	0
KDELC1	0
KDELR2	0
KDELR3	0
KDM5B	0.865289
KIAA0415	0.20765
KIAA0427	0.865289
KIAA1609	0.0943179
KIAA1644	0.392282
KIAA1715	0.0943179
KIAA1919	0
KIF13A	0
KIF14	0.392282
KIF16B	0.865289
KIF26B	0
KIF3A	0
KIF5B	0.392282
KIFC3	0
KIR2DL3	0.865289
KLC1	0.0384739
KLF10	0
KLF7	0
KLHDC10	0.392282
KLHDC5	0.392282
KLHL36	0.20765
KLHL7	0
KLK5	0.392282
KPNA3	0.392282
KRBA1	0
KRR1	0
KRT17	0
KTN1	0
L1CAM	0.865289
LACTB	0
LAMA3	0
LAMA4	0.0384739
LAMB3	0.0384739
LAMC1	0
LAMC2	0
LARP6	0.20765
LCE1F	0.20765
LCLAT1	0
LDHA	0
LDLRAD3	0.0943179
LEPRE1	0
LETM2	0.20765
LFNG	0.865289
LGALS1	0
LGALS8	0.0943179
LHFPL2	0
LHX1	0.20765
LILRA2	0.865289
LILRA3	0.865289
LIMA1	0
LIMK1	0.0943179
LIMS1	0
LIMS3	0
LIPG	0
LOC162632	0.0384739
LOC221710	0.392282
LOC401127	0.20765
LOC541471	0
LOX	0.392282
LOXL2	0
LOXL3	0.0384739
LPAR3	0.0943179
LPCAT1	0
LPCAT2	0
LPGAT1	0.392282
LRFN4	0
LRIG2	0.392282
LRP12	0
LRP8	0.20765
LRRC14	0.865289
LRRC17	0.392282
LRRC32	0.392282
LRRC42	0.20765
LRRC59	0
LRRC8C	0
LRRC8E	0.20765
LTBP2	0.0943179
LUM	0
LUZP1	0.20765
LYRM4	0.865289
LYST	0.0943179
LZIC	0.392282
MACF1	0
MAD2L2	0.0943179
MAFK	0.0943179
MAGEA1	0.865289
MAGEA12	0.392282
MAGEA3	0.392282
MAGEA4	0.0943179
MAGEE1	0.392282
MAGEL2	0.865289
MAP7D1	0
MAP7D3	0
MARK4	0.0384739
MARVELD1	0
MCAM	0.0384739
MCART1	0
MCTP1	0.0384739
MCTS1	0.20765
MDFI	0.20765
MED10	0.0943179
MED21	0.0943179
MED27	0.20765
MED8	0.0943179
MEF2D	0.0943179
MEG3	0.392282
MET	0
METTL11A	0
METTL5	0.0943179
METTL8	0.20765
MFAP2	0
MFAP5	0
MFGE8	0.20765
MFSD2A	0
MGC16121	0.20765
MIB1	0.0384739
MICAL2	0
MICALCL	0
MLX	0.20765
MMD	0.20765
MME	0.392282
MMP1	0
MMP10	0
MMP11	0.0384739
MMP12	0
MMP13	0
MMP14	0
MMP3	0
MMP9	0.0384739
MOBKL2B	0.392282
MORF4	0.20765
MORF4L2	0.865289
MPDZ	0.865289
MPHOSPH6	0.0943179
MPP3	0.0943179
MPP6	0
MPZL1	0
MRC1	0.392282
MRGPRX3	0.392282
MRPL13	0.0384739
MRPL32	0.392282
MRPS23	0.865289
MRPS6	0.392282
MSC	0
MSN	0
MSRB3	0
MSX1	0.392282
MSX2	0
MT1A	0
MT1B	0
MT1E	0
MT1F	0
MT1G	0.0943179
MT1L	0
MT1M	0
MT1X	0
MT2A	0
MTDH	0
MTERFD1	0
MTFR1	0
MTHFD1L	0
MTHFD2	0.0943179
MTMR11	0.865289
MTMR2	0.0384739
MUCL1	0.392282
MXRA5	0.392282
MXRA7	0
MYADM	0
MYH10	0
MYH9	0.20765
MYL9	0.20765
MYO10	0
MYO1B	0
MYO5A	0
NAA25	0.392282
NAB1	0
NAGS	0
NANOS1	0.0384739
NAV1	0
NAV3	0
NCBP1	0.0384739
NCDN	0.20765
NCF2	0
NCLN	0
NCRNA00152	0.0384739
NCS1	0
NDRG1	0.392282
NDRG3	0.20765
NEDD4	0
NEFL	0.392282
NEK6	0.392282
NELL2	0.20765
NETO2	0.0943179
NF1	0.0943179
NFIL3	0
NID1	0.0943179
NID2	0
NIP7	0
NLK	0
NLN	0
NLRP3	0
NME7	0.0943179
NNMT	0.392282
NOL6	0.392282
NOL9	0.20765
NOX4	0
NPTN	0.392282
NR2C1	0.0943179
NRAS	0
NRBP2	0.20765
NRG1	0
NRIP1	0
NRP1	0
NRP2	0.0384739
NSMCE2	0.0943179
NT5E	0
NTM	0
NUAK1	0.0943179
NUMBL	0.392282
NUP155	0.865289
NUTF2	0.392282
NXPH4	0.0943179
OAF	0.0943179
OCIAD2	0
ODF2	0.0943179
ODZ2	0
ODZ3	0
OGFOD1	0
OLFM2	0.20765
OLFML2B	0
OLR1	0.865289
OR1D4	0.20765
OR4D1	0.392282
OR52K1	0.865289
OR52K2	0.20765
OSM	0.0384739
OSMR	0
OSTM1	0
OTUD1	0.20765
OXTR	0.865289
P4HA1	0.0384739
P4HA2	0
P4HA3	0.0943179
PAG1	0.392282
PAIP1	0.0384739
PAK1	0.20765
PALLD	0
PAM	0.0943179
PANX1	0
PAPD5	0.20765
PAQR5	0.0943179
PARVA	0
PCDH17	0.20765
PCDH7	0.20765
PCDHB11	0.0943179
PCMT1	0.20765
PCSK1	0
PCYT1A	0.392282
PDCD1LG2	0.392282
PDE4B	0.865289
PDE7A	0.865289
PDGFA	0
PDGFB	0
PDGFC	0
PDGFRB	0.20765
PDIA5	0
PDLIM4	0.0943179
PDLIM7	0
PDPN	0
PECI	0.20765
PELO	0.392282
PFDN2	0.0943179
PFDN4	0.0943179
PGM2L1	0.20765
PGM3	0.0943179
PHC2	0.865289
PHF14	0.20765
PHLDA2	0.0943179
PHLDB1	0
PHLDB2	0
PHLPP2	0.392282
PIP5KL1	0.20765
PJA1	0.392282
PKM2	0.0943179
PLAU	0
PLAUR	0
PLCG1	0.392282
PLEC	0
PLEKHA9	0.0943179
PLEKHG2	0.20765
PLK2	0.20765
PLOD1	0
PLOD3	0.0943179
PLS3	0.392282
PLSCR3	0
PMEPA1	0
PNO1	0.0384739
PNP	0.865289
PNPT1	0.20765
PODNL1	0
POFUT1	0.0384739
POLE4	0.20765
POLR2D	0.865289
POLR3A	0.0943179
POLR3G	0.0943179
POMT2	0.0943179
POPDC3	0
POSTN	0
PPAPDC1A	0
PPEF1	0.20765
PPFIBP1	0.0384739
PPHLN1	0.865289
PPIF	0.20765
PPIL1	0.392282
PPP1R14B	0.392282
PPP1R14C	0
PPP2R3A	0
PPP2R5B	0.0384739
PPP2R5E	0.392282
PPP4R4	0
PRIC285	0.865289
PRIM2	0.392282
PRKAB2	0
PRKAR1B	0.865289
PRKCDBP	0
PRM2	0.392282
PRMT3	0
PRNP	0
PROK2	0.392282
PROP1	0.20765
PRPS1L1	0.0943179
PRRG1	0.392282
PRRX2	0.0384739
PRSS23	0
PSMA1	0.392282
PSMA4	0.865289
PSMA6	0.392282
PSMA7	0
PSMB7	0.392282
PSMG1	0.392282
PSORS1C1	0.392282
PTDSS1	0.392282
PTGFRN	0
PTGS1	0.0384739
PTGS2	0
PTHLH	0
PTK2	0.0384739
PTK7	0
PTPN1	0.20765
PTPN12	0
PTPN14	0
PTPRD	0.865289
PTPRE	0
PTPRG	0.0384739
PTPRJ	0.20765
PTPRK	0.20765
PTRF	0
PTX3	0.0943179
PUF60	0.865289
PUS7	0.865289
PVR	0
PWP1	0.0384739
PXDN	0
PYGL	0.392282
QKI	0.20765
QSOX2	0
RAB11FIP5	0
RAB23	0
RAB2A	0.392282
RAB31	0
RAB3GAP1	0.865289
RAB3IL1	0.392282
RAB8B	0
RABEPK	0.0943179
RABGEF1	0.392282
RAI14	0.0943179
RAP1B	0.865289
RASL11B	0.0943179
RASSF8	0.0384739
RBBP5	0.0943179
RBM18	0
RBM41	0.20765
RBM9	0.392282
RBMS1	0
RBMS2	0.392282
RBP1	0.0384739
RC3H2	0.0943179
RCAN1	0
RCN3	0
RDH11	0.392282
REEP3	0
RELT	0.865289
RGPD6	0.865289
RGS2	0.20765
RGS20	0
RGS3	0.392282
RGS4	0
RHOB	0
RHOBTB1	0.0943179
RHOQ	0
RIF1	0
RILPL1	0.20765
RIMKLB	0.392282
RIMS3	0.392282
RIN1	0.392282
RIN2	0.20765
RIOK2	0.865289
RIPK2	0.0943179
RNASEH1	0
RNF139	0.0384739
RNF149	0.20765
RNF152	0
RNF2	0.392282
RNF216L	0.0943179
RNF217	0
ROD1	0.392282
ROR2	0.20765
RPF2	0
RPS6KA4	0.0384739
RRAGC	0.392282
RRAS2	0
RRS1	0
RSAD2	0.20765
RTKN	0
RTN4	0.0384739
SAMD4A	0
SATB2	0.0384739
SAV1	0
SCAMP1	0.865289
SCG5	0
SCHIP1	0
SCRN1	0.0384739
SDC2	0
SDCBP	0.865289
SDK1	0.20765
SDK2	0
SEC14L2	0.865289
SEC22C	0
SEC23A	0
SELT	0.865289
SEMA3C	0
SEMA4F	0.392282
2013-09-07	0.865289
SERINC2	0.20765
SERINC3	0
SERPINE1	0
SERPINE2	0
SERPINH1	0
SET	0.0384739
SETD3	0.20765
SFRP4	0.20765
SFXN3	0
SGK269	0.865289
SGPP1	0.0384739
SGTB	0.865289
SH2D5	0
SHANK2	0.865289
SHB	0.392282
SHC1	0.20765
SIN3B	0
SIRPA	0
SIRT3	0.0943179
SKIL	0.0384739
SLAMF9	0
SLC11A1	0.392282
SLC12A4	0
SLC16A1	0
SLC1A3	0.865289
SLC20A1	0
SLC22A1	0.865289
SLC25A22	0.0943179
SLC25A32	0
SLC26A6	0.20765
SLC2A1	0.392282
SLC2A3	0.392282
SLC31A2	0
SLC35B4	0
SLC35D1	0
SLC35F5	0.392282
SLC38A2	0.0943179
SLC38A5	0
SLC38A6	0
SLC38A7	0.0943179
SLC39A13	0
SLC39A14	0
SLC39A6	0.0943179
SLC3A2	0.0943179
SLC41A2	0
SLC44A1	0.392282
SLC4A3	0.0384739
SLC6A2	0
SLC7A11	0.20765
SLC7A5	0.0943179
SLC7A8	0
SLC9A1	0.20765
SLFN12	0.392282
SLITRK1	0.865289
SLMO1	0
SMAD7	0.0943179
SMOX	0
SMS	0.0943179
SMTN	0
SMURF2	0.0943179
SMYD2	0.392282
SMYD3	0.0384739
SNAI2	0
SNAPC2	0.392282
SNRNP27	0.0384739
SNRPB2	0.0384739
SNTB2	0.0943179
SNX10	0
SNX13	0.0943179
SNX5	0
SOAT1	0
SOCS1	0.0943179
SOCS3	0.20765
SORCS2	0.0943179
SOST	0.20765
SOX11	0.0943179
SPAG9	0
SPARC	0
SPEG	0.0943179
SPHK1	0.0384739
SPIN1	0
SPOCD1	0.0943179
SPOCK1	0.0384739
SPON2	0
SPPL2A	0.20765
SPRR2G	0.865289
SPRY4	0
SQLE	0.0384739
SRP19	0.865289
SRPK2	0
SRPX	0.0943179
SSB	0.0384739
SSFA2	0
SSH2	0
SSR3	0.0384739
ST3GAL3	0.392282
STARD13	0
STARD3NL	0
STARD4	0
STAT2	0.20765
STC1	0.20765
STC2	0
STK17B	0.0943179
STK3	0
STK32C	0.392282
STK38L	0.392282
STK4	0.392282
STMN4	0.392282
STON2	0.0384739
STRN3	0.392282
STX1A	0
STX2	0
STX3	0.865289
STXBP1	0.865289
SUGT1	0.20765
SULF1	0.0384739
SUN3	0.20765
SUPT16H	0.392282
SUPT3H	0.0384739
SURF4	0.20765
SYT12	0.392282
TAF1A	0.392282
TAF1D	0.0943179
TAF2	0
TAGLN	0.865289
TANC2	0
TARS	0.865289
TATDN1	0.392282
TBRG4	0.392282
TBX1	0.865289
TCEB1	0.0943179
TCEB3	0.865289
TCOF1	0.20765
TEAD1	0.392282
TEAD4	0.20765
TES	0
TEX10	0.865289
TGFA	0.20765
TGFB1	0
TGFB1I1	0
TGFBI	0
TGFBR1	0
TGOLN2	0.865289
THBD	0
THBS1	0
THBS2	0
THSD1	0
TIMM17A	0
TIMP3	0
TLN2	0.0943179
TM4SF19	0
TM4SF5	0.865289
TMC7	0.0384739
TMCC3	0.20765
TMCO3	0.392282
TMED7	0.865289
TMED7-TICAM2	0.20765
TMEFF1	0.20765
TMEM136	0.20765
TMEM158	0
TMEM184B	0.20765
TMEM185A	0.865289
TMEM185B	0.392282
TMEM189-UBE2V1	0
TMEM194B	0.392282
TMEM2	0
TMEM206	0.392282
TMEM65	0
TMEM86A	0.392282
TMEM87B	0.0943179
TMEM89	0.0943179
TMEM92	0.0384739
TMSB10	0
TMX1	0.392282
TNC	0
TNFAIP3	0
TNFRSF12A	0
TNFRSF1A	0.865289
TOMM34	0.392282
TOP1MT	0.0943179
TOR1A	0
TOR1AIP1	0
TOR1B	0.392282
TPBG	0
TPD52L2	0.20765
TPM1	0
TPM2	0
TPM4	0.0384739
TPST1	0.20765
TRAPPC6B	0.392282
TREM2	0.392282
TRIM36	0.0384739
TRIML2	0.20765
TRIO	0.0384739
TRMT6	0.865289
TRPC6	0.865289
TSC22D2	0.20765
TSHZ3	0
TSPAN2	0.20765
TSR1	0.20765
TTBK2	0
TTC26	0.20765
TTC7B	0.20765
TTL	0
TTPAL	0
TTYH3	0
TUBA3C	0.20765
TUBA4A	0.865289
TUBB2A	0.20765
TUBB3	0
TWIST1	0
TWIST2	0.392282
UBE2Q2	0
UBE2Q2P1	0
UBE2R2	0.392282
UBE2V2	0.0943179
UBIAD1	0.392282
UBQLN1	0.0943179
UBR1	0
UBR2	0.392282
UBR5	0.0943179
UBTD2	0.20765
UCK2	0.392282
UEVLD	0.392282
UGGT1	0
UHRF1BP1L	0.20765
UPP1	0
USP31	0
USP42	0.0384739
USP6	0.0943179
VANGL1	0.20765
VASP	0.0943179
VCAN	0
VCL	0
VCPIP1	0
VEGFA	0.20765
VEGFC	0
VGLL3	0.0943179
VKORC1	0.0384739
VMA21	0
VPS53	0.392282
WBP5	0.392282
WDFY2	0.20765
WDR36	0.0943179
WDR4	0.392282
WDR5	0
WDR54	0.865289
WDR66	0
WDYHV1	0
WISP1	0.0943179
WNT2	0.0943179
WNT3	0
WNT7A	0.0943179
WWC2	0
WWTR1	0.392282
XPR1	0
YAF2	0.0943179
YIPF5	0.392282
YKT6	0
YTHDF1	0
YWHAQ	0.392282
YWHAZ	0.0943179
ZAK	0
ZBTB43	0
ZFAND2A	0
ZFAND3	0.392282
ZFHX3	0.0943179
ZFYVE9	0.20765
ZHX3	0.392282
ZNF114	0
ZNF354B	0.865289
ZNF469	0
ZNF532	0.865289
ZNF557	0.392282
ZNF593	0.865289
ZNF598	0.0943179
ZNF643	0.0943179
ZNF707	0
ZSCAN20	0.20765
ZYX	0.0943179

## Sheet: Atypical High vs. Others
Gene	q-Value
A2ML1	0
ABAT	0.20765
ABCA13	0
ABCA3	0
ABCA7	0
ABCA8	0.0384739
ABCB1	0.20765
ABCD3	0
ABHD11	0
ABHD12	0.392282
ABHD14B	0
ABLIM1	0
ABR	0
ACAA1	0.392282
ACADM	0
ACADS	0
ACADSB	0
ACADVL	0
ACAT2	0.865289
ACO2	0.0384739
ACOT11	0.20765
ACOX1	0
ACOX2	0.392282
ACOX3	0
ACP1	0.20765
ACP6	0
ACPP	0
ACR	0.392282
ACSL5	0.392282
ACSM1	0
ACSS1	0.392282
ACTR1B	0.0943179
ADAM28	0
ADAM6	0.392282
ADAMTSL3	0.392282
ADARB2	0
ADH1A	0
ADH1B	0
ADI1	0
ADRA2A	0.0384739
AES	0.20765
AFTPH	0.0384739
AGFG2	0
AGL	0
AGPAT3	0.392282
AGR2	0.20765
AGXT2L2	0.0384739
AHCYL1	0.20765
AIF1L	0.0943179
AIM1L	0.865289
AKAP1	0
AKAP9	0
AKD1	0
AKR1A1	0
ALDH16A1	0.392282
ALDH1A1	0
ALDH1L1	0
ALDH2	0.0943179
ALDH3A1	0
ALDH3A2	0
ALDH6A1	0
ALDH9A1	0
ALG6	0.0384739
ALKBH7	0.392282
ALOX12	0.20765
AMOT	0
AMT	0
AMY1A	0
AMY2B	0
ANAPC16	0
ANAPC5	0.392282
ANAPC7	0
ANK3	0.0384739
ANKAR	0.0384739
ANKMY1	0.392282
ANKRD12	0.865289
ANKRD16	0.392282
ANKRD20B	0.0384739
ANKRD22	0
ANKRD35	0
ANXA1	0
ANXA11	0
ANXA9	0
AP1B1	0.392282
AP3M1	0.392282
APOBEC3H	0.0384739
APOO	0.392282
AQP3	0.0943179
ARHGAP24	0.0943179
ARHGAP26	0.0943179
ARHGAP27	0
ARHGAP30	0
ARHGAP32	0
ARHGAP4	0
ARHGDIB	0.0943179
ARHGEF10L	0
ARHGEF16	0
ARHGEF19	0.0943179
ARHGEF3	0.0384739
ARID1A	0.20765
ARIH2	0.865289
ARL6IP4	0.20765
ARMC7	0.0943179
ARMCX6	0.0943179
ARNT2	0.392282
ARPC3	0.20765
ARSF	0.20765
ARSG	0
ART4	0
ASAH1	0
ASB8	0
ASCC2	0.392282
ASF1B	0
ASS1	0.392282
ASTE1	0.392282
ATF7IP2	0.392282
ATG4B	0.0943179
ATP10B	0
ATP12A	0.20765
ATP13A4	0
ATP2A3	0
ATP5A1	0.0943179
ATP5B	0
ATP5C1	0.20765
ATP5F1	0.392282
ATP5G1	0.392282
ATP5G2	0
ATP5I	0.392282
ATP5L	0
ATP5O	0.0943179
ATP6V0A4	0
ATP6V0E2	0
ATP6V1C2	0.20765
ATP8A1	0
ATPAF1	0.392282
B3GALT4	0
B3GALT5	0.0384739
B3GNT6	0.865289
B9D2	0.20765
BANK1	0
BARD1	0.0384739
BARX2	0.865289
BATF	0.392282
BAZ2B	0.865289
BCAS1	0
BCKDHA	0.0943179
BCKDHB	0
BCL11A	0
BCL2	0
BCL3	0.20765
BCL9L	0
BCOR	0.392282
BDH2	0.392282
BEX2	0.0943179
BHLHE22	0
BLNK	0
BLOC1S1	0
BLVRB	0
BMP3	0.20765
BNIPL	0.0384739
BPTF	0.392282
BRD8	0.865289
BRP44L	0
BSCL2	0.0943179
BSPRY	0
BTC	0.20765
BTD	0.0943179
BTLA	0.20765
BTNL9	0.0943179
BZRAP1	0
C10orf57	0
C10orf75	0.392282
C10orf81	0.0384739
C10orf95	0.0384739
C11orf2	0.20765
C11orf52	0
C11orf93	0
C12orf26	0.392282
C12orf34	0.0384739
C12orf51	0.20765
C12orf56	0.392282
C14orf159	0.0943179
C15orf17	0.392282
C15orf21	0.865289
C15orf41	0.0384739
C15orf48	0
C16orf7	0
C17orf108	0
C17orf44	0
C17orf58	0.392282
C17orf60	0.392282
C17orf69	0.20765
C17orf87	0.0943179
C19orf42	0.865289
C19orf46	0.865289
C19orf57	0
C1GALT1C1	0
C1orf115	0
C1orf156	0.392282
C1orf177	0.392282
C1orf228	0.392282
C1orf35	0.20765
C1orf77	0.20765
C1orf83	0.20765
C21orf2	0.0384739
C21orf33	0
C21orf34	0.0384739
C21orf49	0
C21orf59	0.0384739
C21orf81	0
C22orf32	0
C2CD2L	0.20765
C2orf15	0
C2orf54	0
C2orf55	0
C3	0.392282
C3orf14	0
C3orf23	0
C3orf30	0
C3orf31	0.865289
C3orf54	0.865289
C3orf58	0.0384739
C3orf75	0.0384739
C4orf14	0.20765
C4orf19	0
C4orf34	0.865289
C4orf41	0.392282
C4orf7	0
C5orf44	0.0943179
C5orf45	0.20765
C6orf192	0
C6orf203	0.0943179
C7	0.0384739
C7orf23	0.865289
C7orf46	0
C8orf47	0.20765
C9orf103	0.0943179
C9orf125	0.392282
C9orf142	0.865289
C9orf45	0
C9orf95	0.392282
CA13	0
CAB39L	0.20765
CABC1	0.20765
CACNB4	0.0384739
CALML3	0.865289
CAMSAP1	0.392282
CAND2	0.20765
CAPN13	0.20765
CAPN14	0
CAPN7	0.20765
CAPNS1	0.0943179
CAPS	0.0943179
CAPS2	0.20765
CARD14	0.392282
CASC1	0.392282
CASP3	0
CASP9	0.0384739
CBFA2T3	0
CBLN2	0.0943179
CBR3	0.0384739
CBX7	0.20765
CCDC110	0.20765
CCDC115	0.865289
CCDC12	0
CCDC121	0.0943179
CCDC125	0.20765
CCDC153	0.0384739
CCDC155	0.0943179
CCDC53	0.392282
CCDC56	0
CCDC6	0.20765
CCDC88B	0.865289
CCDC97	0
CCL14	0
CCL17	0.865289
CCL19	0
CCNG2	0
CCR6	0.0384739
CCR7	0.0384739
CD19	0
CD1C	0.392282
CD1E	0.20765
CD2	0.0384739
CD200R1	0.0943179
CD22	0
CD24	0
CD247	0.0384739
CD37	0.392282
CD3D	0.20765
CD48	0.0384739
CD5	0
CD52	0
CD6	0.20765
CD79A	0
CD8B	0.392282
CD9	0.0384739
CDC14A	0.20765
CDH26	0
CDK5RAP3	0.392282
CDKN2A	0.392282
CDKN2AIP	0
CDKN2B	0.865289
CDKN2C	0
CEACAM1	0
CEACAM3	0
CEACAM5	0
CEACAM6	0
CEACAM7	0
CEACAM8	0
CENPC1	0.0384739
CENPM	0.865289
CEP350	0.392282
CEP68	0.0943179
CEP76	0.865289
CES2	0.20765
CES3	0.0384739
CFD	0.0384739
CFP	0.20765
CFTR	0
CGGBP1	0.20765
CGN	0
CH25H	0.0384739
CHADL	0
CHCHD10	0.20765
CHDH	0
CHL1	0.0384739
CHMP2A	0.0943179
CHP	0.865289
CHPT1	0
CHRFAM7A	0
CHST4	0.0943179
CHST9	0
CIB1	0.20765
CIDEB	0.0943179
CIRBP	0.0943179
CIT	0.20765
CLCA3P	0.0384739
CLCA4	0
CLCN3	0.0943179
CLDN10	0
CLDN3	0.0384739
CLDN4	0
CLDN7	0
CLEC2A	0.392282
CLEC3B	0.865289
CLGN	0
CLIC3	0
CLIC6	0
CLINT1	0
CLOCK	0.0943179
CLU	0
CLUL1	0.0943179
CLYBL	0
CMPK1	0.0384739
CNKSR3	0
CNR1	0.0384739
CNR2	0
CNTD1	0.0384739
COL4A3BP	0.0384739
COLEC11	0.392282
COMMD3	0.0384739
COMTD1	0.0384739
COQ10A	0.865289
COQ4	0.0943179
COQ5	0.865289
CORO1B	0.865289
COX15	0.0384739
COX19	0.865289
COX4I1	0.392282
COX5A	0.0384739
COX7A2	0.0943179
COX7B	0.865289
COX7C	0
CPLX3	0.0384739
CPN2	0.392282
CPNE5	0.20765
CPPED1	0
CRBN	0.20765
CREB3L4	0
CRIPAK	0.0384739
CRISP2	0
CRISP3	0.865289
CRNN	0
CROT	0
CRYM	0
CSK	0
CSTA	0
CSTB	0
CSTF2	0.392282
CTAGE6	0.392282
CTDSP1	0.0384739
CTNNA1	0
CTNND1	0
CTTNBP2	0
CX3CL1	0.0943179
CXCL17	0
CXCR2	0.392282
CXCR3	0.20765
CYB561	0
CYB561D2	0
CYB5A	0
CYB5D2	0
CYFIP2	0
CYorf15B	0.392282
CYP11A1	0
CYP27A1	0.392282
CYP2C18	0
CYP2C19	0.392282
CYP2E1	0
CYP2J2	0
CYP3A4	0
CYP3A5	0
CYP4B1	0
CYP4F12	0
CYP4V2	0.392282
CYP4Z1	0
CYTH1	0.0384739
DAB1	0
DALRD3	0.0943179
DAPL1	0
DAPP1	0.20765
DARC	0
DAZAP2	0
DBI	0
DBP	0
DCAF11	0.0943179
DCI	0
DCLRE1C	0
DDB2	0
DDX26B	0
DEF6	0
DEGS2	0.0943179
DENND1C	0.0384739
DENND2D	0
DEPDC5	0
DEPDC6	0
DERL3	0.0943179
DHRS11	0.392282
DHRS12	0.392282
DHRS13	0.0943179
DHRS3	0
DHX30	0.20765
DHX40	0
DKK4	0
DLG2	0
DLG3	0.0384739
DLG5	0.865289
DMRTA1	0.0384739
DMXL1	0
DNAH1	0.0943179
DNAJB13	0.392282
DNAJC19	0.20765
DND1	0.20765
DOC2B	0
DOCK9	0.20765
DOPEY2	0
DPCR1	0.0384739
DUOX2	0
DUOXA2	0.20765
DUSP16	0.865289
DYDC2	0.0384739
E2F2	0.392282
E2F8	0
ECHDC2	0
ECHDC3	0
ECM1	0
EEF1A1	0.865289
EEF1B2	0
EEF1G	0.865289
EFCAB6	0.20765
EFHC2	0
EHD3	0
EHF	0
EIF2AK3	0.20765
EIF2B5	0.0943179
EIF3K	0.0384739
EIF3L	0
EIF4ENIF1	0.20765
ELAC1	0.20765
ELF3	0
ELL3	0.392282
ELOVL6	0.0943179
EMP1	0
EMP2	0
ENDOU	0
ENOSF1	0.0943179
ENPP4	0.0384739
ENPP5	0.865289
ENPP6	0.392282
ENSA	0.20765
EPB41L1	0
EPB41L3	0.0943179
EPB41L4A	0
EPHA1	0.0943179
EPHB6	0
EPHX2	0
EPM2AIP1	0.20765
EPN2	0.0943179
EPS8L1	0
EPS8L2	0
ERAP1	0.392282
ERBB2	0
ERBB3	0
ERMAP	0.20765
ERN2	0.20765
ERP29	0.0384739
ESPL1	0
ESRRG	0.0384739
ETFDH	0.0384739
ETNK2	0
EVL	0.20765
EVPL	0
EXOC1	0.392282
EXOC7	0
EXPH5	0
EYA2	0
FA2H	0.0384739
FAAH2	0
FAM102A	0
FAM107A	0
FAM108C1	0
FAM117A	0
FAM129C	0
FAM135A	0.0943179
FAM149A	0
FAM171A1	0
FAM172A	0.392282
FAM174B	0
FAM184A	0.0943179
FAM189A2	0
FAM3B	0
FAM3D	0
FAM47E	0.20765
FAM48B2	0
FAM53B	0.20765
FAM55D	0.0943179
FAM63A	0
FAM73B	0.0384739
FAM81A	0.865289
FAM83E	0
FAM98C	0.392282
FBRS	0.392282
FBXL14	0.865289
FBXO18	0.865289
FBXO24	0.0943179
FBXO34	0
FBXW4	0.865289
FBXW5	0
FCAMR	0.865289
FCER1A	0.0384739
FCGBP	0
FCRL2	0
FCRL4	0.865289
FCRL5	0
FCRLA	0.0943179
FGFR3	0
FICD	0.392282
FIG4	0
FLJ13197	0
FLJ40852	0.0384739
FMO1	0.20765
FMO2	0
FMO4	0.392282
FMO9P	0
FOXA1	0
FOXJ1	0.392282
FRAS1	0.392282
FRK	0.0943179
FRZB	0.392282
FUCA1	0
FUK	0.20765
FUT3	0
FUT5	0
FUT6	0
FUT7	0
FXYD3	0.20765
FYCO1	0.0943179
GABRP	0
GAK	0.0384739
GALE	0.0943179
GALNT12	0
GALNT5	0
GALNT7	0.20765
GBP6	0
GCET2	0
GCHFR	0
GCNT2	0
GCNT3	0
GDI2	0.392282
GDPD3	0
GGA2	0
GGA3	0.392282
GGTA1	0.865289
GHRL	0.0943179
GIMAP5	0.865289
GIMAP7	0.0943179
GIPC2	0.865289
GKAP1	0
GLCCI1	0.20765
GLOD5	0.392282
GLS2	0
GLTSCR2	0
GMDS	0
GMPPB	0.0384739
GNA14	0
GNE	0
GNG7	0
GNMT	0.0943179
GNRHR2	0
GOLPH3L	0
GOLT1A	0.865289
GOT1	0
GP1BA	0.0943179
GPD1L	0
GPR110	0
GPR114	0.20765
GPR126	0
GPR143	0
GPR18	0
GPR64	0.0943179
GPRASP2	0.20765
GPRC5B	0.392282
GPRC5D	0
GPT	0.0943179
GPT2	0
GRAMD4	0
GREM2	0
GRHL1	0.392282
GRHL3	0
GRTP1	0.392282
GSG1	0.0384739
GSTA1	0.865289
GSTA2	0.392282
GSTA5	0.392282
GSTK1	0.392282
GTF2I	0.0384739
GTF2IRD2	0.0384739
GTF3A	0
GUCY2C	0.0943179
GULP1	0.20765
GVIN1	0.392282
GZMM	0
H3F3A	0.0384739
HADH	0
HAX1	0.392282
HCG22	0
HDAC1	0.0943179
HDAC11	0.865289
HDAC6	0
HDHD2	0
HEATR5B	0.20765
HECTD1	0.392282
HES1	0.392282
HEXIM1	0.865289
HEXIM2	0.20765
HIBCH	0
HIGD2A	0
HIPK1	0.392282
HIST1H1A	0.392282
HIST1H3A	0.0943179
HLA-DMA	0.392282
HLF	0
HMGN3	0.0384739
HMGN5	0
HNRNPA1	0.0384739
HNRNPA3P1	0.392282
HNRNPL	0.392282
HOOK2	0
HOPX	0.0943179
HPCAL4	0.392282
HPGD	0
HS3ST4	0
HSD17B4	0
HSD17B8	0.0943179
HSH2D	0.20765
HSPB8	0.0943179
ICA1	0
ICAM3	0
ICAM4	0.392282
ID4	0.0384739
IDH1	0
IDH2	0.20765
IFT57	0
IGBP1	0.865289
IGFALS	0.20765
IGJ	0
IGLL1	0.392282
IKBKB	0.865289
IKBKE	0
IKZF2	0
IL16	0.20765
IL19	0.20765
IL1RN	0.0384739
IL20RA	0
IL23A	0
IL2RG	0
IL33	0.392282
IL34	0
IL7	0.392282
IMPDH2	0.865289
ING3	0
INPP1	0.0384739
INPP5D	0.20765
INTS10	0
IPCEF1	0.20765
IPP	0.0943179
IQCD	0
IRF4	0.0943179
IRX3	0.865289
ISCU	0
ISL1	0.0943179
ISOC1	0
ITFG2	0.865289
ITGA9	0.20765
ITM2A	0.392282
IYD	0.0384739
JAK3	0.392282
JMJD7-PLA2G4B	0.392282
JTB	0.20765
JUP	0
KAT2B	0
KATNAL2	0
KAZ	0.392282
KBTBD3	0
KBTBD4	0.865289
KCNA2	0.0384739
KCNQ1	0.0384739
KCTD3	0
KCTD6	0.20765
KDM3B	0.0943179
KEL	0
KHK	0
KIAA0114	0
KIAA0125	0
KIAA0494	0.0384739
KIAA0495	0.0384739
KIAA0528	0
KIAA0748	0.0384739
KIAA0776	0
KIAA1147	0
KIAA1217	0.865289
KIAA1244	0.0943179
KIAA1370	0
KIAA1407	0.20765
KIAA1468	0
KIAA1522	0
KIAA1683	0
KIAA1712	0.0943179
KIAA2022	0.0384739
KIT	0.0943179
KLB	0
KLF8	0.0384739
KLHDC9	0.20765
KLHL3	0.392282
KLHL32	0.392282
KLK11	0.392282
KLK13	0
KLRF1	0.0943179
KRCC1	0
KREMEN1	0
KRT13	0
KRT15	0
KRT19	0
KRT24	0
KRT32	0
KRT4	0
KRT40	0.0384739
KRT7	0
KRTCAP3	0.392282
L3MBTL2	0.0943179
L3MBTL4	0
LARP4B	0.392282
LAT	0.0384739
LAX1	0.0943179
LCK	0
LCMT2	0.20765
LCN2	0
LCOR	0
LDLRAD1	0.0384739
LETMD1	0.0943179
LGALS2	0.0943179
LGALS4	0
LGALS9	0.865289
LGI2	0.392282
LGTN	0.865289
LHPP	0
LIAS	0.392282
LIG1	0.392282
LIPE	0
LIPH	0
LIPT1	0.865289
LLGL2	0
LMAN2	0.0943179
LMBRD1	0
LMO2	0
LMO4	0
LMO7	0
LNX1	0
LOC100130691	0.0384739
LOC100286793	0.865289
LOC144438	0.392282
LOC283663	0.0943179
LOC284232	0
LOC284233	0
LOC338799	0.20765
LOC388152	0.0384739
LOC400027	0.20765
LOC401431	0.20765
LOC441869	0
LOC643008	0
LOC651250	0.20765
LOC80154	0.392282
LOC92973	0.865289
LOC96610	0.392282
LPA	0
LPAR6	0.392282
LPIN1	0
LRBA	0
LRFN2	0.0943179
LRG1	0.0943179
LRP10	0.865289
LRRC37A2	0
LRRC37A3	0.0943179
LRRC37A4	0.0943179
LRRC56	0
LRRFIP2	0.0384739
LRRK2	0.392282
LSM3	0
LSP1	0.392282
LTA4H	0
LTB	0
LTC4S	0.0384739
LTF	0
LXN	0
LY75	0.0384739
LYPD2	0.0384739
LYPD3	0.0384739
LYZ	0.20765
MACC1	0
MAGI1	0.0384739
MAGIX	0
MAL	0
MAL2	0
MALL	0.0384739
MAN1C1	0.0943179
MAN2A2	0
MANEAL	0.392282
MANSC1	0
MAOA	0.392282
MAOB	0
MAP2K6	0.0384739
MAP3K6	0.0384739
MAP4K1	0.0943179
MARVELD2	0.392282
MAST4	0.20765
MAT2B	0.20765
MBD6	0.865289
MBOAT1	0
MCCC1	0
MCF2L	0
MDK	0
MECOM	0
MED12	0
MEI1	0.0943179
MEIS1	0
MEPCE	0.0943179
METTL7A	0
METTL9	0.20765
MFF	0.20765
MFSD1	0
MFSD5	0
MFSD6L	0.0943179
MGAT3	0
MGC29506	0.0943179
MGLL	0
MGST1	0.865289
MGST2	0
MKRN2	0.0384739
MLYCD	0.0384739
MMAB	0.0384739
MMEL1	0.20765
MMRN1	0.20765
MNS1	0.0943179
MOS	0.865289
MOSC1	0
MOSC2	0.865289
MOXD1	0
MPHOSPH8	0
MPND	0.0943179
MPP7	0.392282
MRPL34	0.392282
MS4A1	0
MS4A5	0.20765
MSLN	0
MSMB	0.0384739
MST1	0.392282
MST1P2	0.20765
MTERFD3	0.865289
MTIF3	0
MTMR1	0
MTMR14	0
MTMR3	0.865289
MTMR4	0.20765
MTMR8	0.392282
MTMR9L	0.0943179
MTUS1	0.20765
MUC1	0
MUC15	0.0384739
MUC16	0.0943179
MUC20	0
MUC4	0
MYB	0
MYCBP2	0.0943179
MYL5	0.20765
MYLIP	0
MYO1A	0
MYO5B	0
MYO5C	0
MYO6	0
MYOC	0.20765
MYRIP	0
MYST2	0.392282
MYST4	0.20765
N4BP2L1	0.0384739
N4BP3	0
NAAA	0
NACA	0
NACA2	0
NACAP1	0
NAGK	0
NAPSA	0.0384739
NAPSB	0
NAT1	0
NBEA	0.392282
NCK1	0.20765
NCOA1	0
NCOA4	0.0943179
NCOA7	0
NCR3	0
NCRNA00086	0.0943179
NCRNA00105	0.392282
NCRNA00201	0.392282
NCRNA00204B	0.392282
NDUFA2	0.392282
NDUFB11	0
NEBL	0
NEFH	0
NFE2L2	0.0384739
NFIA	0
NGLY1	0.0384739
NHP2	0
NHP2L1	0.0384739
NIPAL3	0.392282
NKX2-3	0
NLRC3	0
NLRX1	0.0384739
NMNAT3	0.0943179
NMU	0
NOXA1	0
NOXO1	0.0943179
NPRL2	0
NR2F6	0.0384739
NR3C2	0
NRG2	0
NSF	0.0943179
NSUN7	0
NT5C2	0
NT5DC1	0.0943179
NUBP1	0.20765
NUCB2	0
NUDT8	0
NUP210	0.0943179
NUPR1	0
NYNRIN	0.0384739
OAT	0
OCLN	0
OFD1	0
OR2A7	0.392282
OR5M8	0
OR6T1	0.20765
ORAI3	0.392282
OSBPL2	0.865289
OSTalpha	0.20765
OTX1	0.865289
P2RX2	0.0943179
P2RY10	0.0943179
P4HTM	0
PACRG	0.20765
PAN2	0.0384739
PAN3	0.20765
PAPSS1	0.0943179
PAQR8	0
PARD6A	0
PARM1	0
PARP4	0
PARS2	0.20765
PART1	0.865289
PASK	0
PATZ1	0.0943179
PBX1	0
PCBD1	0.0384739
PCBP2	0.865289
PCDH20	0.20765
PCGF5	0.392282
PCLO	0.0943179
PCM1	0.0943179
PCYT2	0.0384739
PDCD4	0
PDCD6IP	0.0384739
PDE6A	0
PDE6B	0
PDPK1	0.0943179
PEBP1	0
PER2	0
PER3	0.20765
PEX1	0
PFDN5	0.20765
PGAP3	0
PGBD2	0.0943179
PGD	0
PHACTR4	0.0384739
PHF17	0.0384739
PHGDH	0.20765
PHIP	0.0943179
PHLPP1	0.20765
PHYHD1	0
PHYHIP	0.0384739
PI16	0.865289
PI4KA	0.392282
PIGN	0.865289
PIK3C2B	0
PIK3CB	0.20765
PIP5K1B	0.865289
PIR	0.392282
PITX1	0
PLAC4	0.20765
PLAC8	0
PLAT	0.865289
PLBD1	0.0384739
PLCE1	0.0943179
PLEKHA6	0
PLEKHA7	0
PLEKHG1	0
PLEKHG6	0
PLEKHH3	0
PLEKHM1	0.0943179
PLLP	0
PLS1	0
PLXNB1	0.392282
PLXNB2	0.20765
PMVK	0
PNRC2	0.392282
POF1B	0.0943179
POLDIP3	0
POU2AF1	0
PP14571	0
PPAP2B	0.20765
PPAPDC1B	0.0943179
PPARG	0
PPCDC	0
PPFIBP2	0
PPL	0
PPOX	0.0384739
PPP1CC	0.392282
PPP1R16B	0
PPP1R1B	0.20765
PPP1R3C	0
PPP2R2A	0.0384739
PPP2R3B	0.865289
PRB1	0.392282
PRDM15	0.0943179
PRDX2	0.392282
PRH2	0.20765
PRKAG2	0.0943179
PRKCB	0.392282
PRKCH	0.392282
PRKX	0.0943179
PRPSAP1	0
PRR15	0.392282
PRR15L	0
PRRT3	0.0943179
PRSS27	0
PRSS3	0.865289
PSCA	0
PTCD1	0.20765
PTH2R	0.392282
PTK6	0.20765
PTMA	0
PTN	0
PTPN18	0.0384739
PTPN7	0.20765
PTPRCAP	0
PUM2	0.0384739
PVRIG	0
PVRL2	0.865289
QARS	0
QRICH1	0.392282
RAB10	0.0943179
RAB11A	0
RAB11FIP1	0
RAB11FIP4	0
RAB25	0
RAB26	0.20765
RAB27B	0.0943179
RAB37	0
RAB3C	0.392282
RABEP2	0
RAD9B	0.0384739
RAET1E	0.20765
RAF1	0
RAI2	0.0943179
RALGPS1	0
RANBP9	0
RAPGEF6	0.392282
RAPGEFL1	0
RARB	0.20765
RASAL1	0
RASAL3	0.0384739
RASGRP1	0.20765
RASSF2	0.392282
RASSF5	0
RASSF9	0.0384739
RAVER2	0
RBM10	0
RBM11	0.0943179
RBM47	0
RBM5	0.392282
RBMXL1	0
RBP5	0
RECQL5	0
REN	0.865289
REPIN1	0
RETSAT	0.392282
RFPL1S	0.865289
RFX5	0.392282
RGL2	0.20765
RGL4	0.0384739
RGMA	0
RGS14	0.0943179
RHBDL2	0
RHOV	0
RHOXF1	0
RIBC2	0.20765
RIC3	0
RIPK4	0
RMND5B	0
RNASEL	0
RNF125	0.20765
RNF135	0.0943179
RNF165	0.20765
RNF183	0
RNF43	0.0943179
RNF5	0.392282
RNPC3	0.865289
RNPEPL1	0.0384739
ROBO2	0.0943179
ROGDI	0.392282
ROM1	0.0384739
RPA2	0.0384739
RPH3AL	0
RPIA	0
RPL15	0.0384739
RPL17	0.392282
RPL18	0.392282
RPL19	0
RPL22	0.20765
RPL29	0.0384739
RPL3	0
RPL32	0
RPL41	0
RPL9	0.20765
RPRD2	0.0943179
RPRM	0.20765
RPS11	0.0384739
RPS19BP1	0.865289
RPS24	0.865289
RPS27	0.0943179
RPS3A	0.20765
RPS8	0.0384739
RPSA	0
RPUSD3	0.392282
RRAGD	0
RSPO1	0
RTDR1	0.20765
RTKN2	0
RUFY1	0.0943179
RUFY3	0.20765
RUNDC3B	0.865289
RWDD4A	0.20765
S100A14	0
S100A16	0
S100A8	0.0384739
S100A9	0.0943179
S100P	0.20765
S1PR4	0
SACM1L	0.0384739
SAP18	0
SASH1	0
SATB1	0.0384739
SCARA3	0
SCEL	0
SCGB2A1	0
SCNN1A	0
SCNN1B	0
SCP2	0.20765
SCPEP1	0.392282
SCYL3	0
SDCBP2	0.0943179
SDR16C5	0.392282
SECTM1	0.20765
SELENBP1	0
SELK	0.20765
SELP	0.0384739
SEMA4D	0.0943179
SENP6	0.865289
2013-09-01	0.20765
SERHL	0.865289
SERPINB1	0.0384739
SERPINB11	0.0384739
SERPINI2	0
SERTAD4	0.392282
SETD1B	0.0384739
SETD6	0.0943179
SETMAR	0
SFI1	0.0943179
SFRS2	0.20765
SFRS7	0.0384739
SFTA2	0.20765
SFXN2	0.865289
SGEF	0
SGSM2	0.20765
SGSM3	0
SH2B1	0.0943179
SH2D4A	0
SH3BGRL2	0
SH3YL1	0.20765
SHMT1	0
SHROOM3	0
SIDT1	0
SIGIRR	0
SIM2	0
SIRT7	0
SIT1	0
SKAP1	0.0384739
SLAIN1	0.0943179
SLC11A2	0.0384739
SLC14A2	0
SLC15A2	0
SLC16A14	0.20765
SLC16A7	0.0384739
SLC16A9	0.20765
SLC1A1	0
SLC23A3	0.392282
SLC25A10	0.865289
SLC25A19	0.0384739
SLC25A23	0
SLC25A29	0
SLC25A4	0
SLC25A41	0
SLC26A1	0.20765
SLC27A6	0
SLC2A12	0.20765
SLC30A9	0.392282
SLC35C1	0
SLC37A1	0
SLC44A2	0
SLC44A3	0
SLC44A4	0
SLC4A4	0.392282
SLC5A5	0.0384739
SLC7A4	0.0943179
SLC9A3R1	0
SLC9A8	0
SLURP1	0.20765
SMAD5OS	0.20765
SMAGP	0
SMARCA2	0.865289
SMARCC2	0.0384739
SMARCD2	0.0384739
SMARCE1	0.20765
SMC1B	0.0384739
SMPD3	0.20765
SMPDL3B	0.0943179
SMTNL1	0
SNTG2	0.20765
SORBS2	0
SORT1	0
SOX2	0
SP1	0.0384739
SPAG16	0.0384739
SPAG17	0
SPATA18	0.0943179
SPATA19	0.20765
SPDYE3	0.865289
SPG11	0
SPHK2	0.392282
SPIB	0
SPIC	0.0384739
SPINK5	0
SPNS2	0
SPOP	0.392282
SPRR1A	0.392282
SPRR3	0
SPSB3	0.392282
SQSTM1	0.0943179
SREBF1	0
SSBP2	0
SSR4	0.392282
ST6GAL1	0.865289
ST6GALNAC1	0
STAG3	0.0943179
STAP1	0
STAP2	0.392282
STAT6	0.865289
STATH	0.20765
STAU2	0.20765
STK38	0.0943179
STK39	0
STOX2	0
STRBP	0
STYK1	0
SUCLG2	0.0943179
SUDS3	0.865289
SULT1A1	0.392282
SULT1A2	0.20765
SUMF1	0
SV2B	0.20765
SYCP2	0.392282
SYNGR1	0
SYNGR2	0.865289
SYNRG	0
SYPL1	0.20765
SYT8	0.0384739
SYTL1	0
SYTL4	0
TAC4	0
TACSTD2	0
TAPT1	0.0384739
TBC1D10C	0
TBC1D17	0.0384739
TBC1D8	0.392282
TBC1D9	0.20765
TBCD	0
TC2N	0
TCEA3	0
TCF7	0.392282
TCL1A	0.0384739
TCN1	0.0943179
TCP11	0.865289
TCP11L2	0.392282
TECR	0
TEF	0.865289
TESK2	0
TET2	0
TEX101	0.392282
TF	0
TFF3	0.865289
TGM1	0
TGM3	0
THAP2	0.0943179
TIFA	0
TIGD3	0.865289
TIMD4	0.392282
TJP3	0
TLCD1	0.865289
TLE2	0.0384739
TLR10	0.0384739
TLR3	0.20765
TLR5	0
TMC4	0
TMC5	0.0384739
TMC8	0
TMCO4	0
TMEM111	0.0943179
TMEM125	0.20765
TMEM129	0.865289
TMEM134	0.0384739
TMEM150C	0.0384739
TMEM168	0.0384739
TMEM220	0.0384739
TMEM45B	0.0943179
TMEM59	0.20765
TMEM80	0
TMPRSS11A	0
TMPRSS11B	0
TMPRSS11F	0.20765
TMPRSS2	0
TMPRSS4	0
TNFRSF10C	0
TNFRSF11A	0.0384739
TNFRSF14	0
TNFSF15	0.865289
TNRC6C	0
TOM1L2	0.0943179
TOP2B	0.0384739
TP53I3	0.20765
TPD52	0
TPRN	0.392282
TRAF3IP3	0
TRAPPC2	0.0384739
TRAPPC6A	0.392282
TREX1	0.0943179
TRIM13	0.865289
TRIM2	0.0943179
TRIM24	0.392282
TRIM26	0
TRIOBP	0
TRIP10	0.0384739
TRPM6	0.0943179
TRPV4	0.0384739
TSC2	0.0384739
TSGA10	0
TSPAN12	0.0384739
TSPAN3	0.865289
TSPAN6	0
TSTD1	0.0943179
TTC15	0
TTC16	0.20765
TTC18	0.0943179
TTC19	0.20765
TTC21A	0.20765
TTC9	0
TTLL12	0.0384739
TTLL3	0.392282
TTTY14	0.0943179
TUBD1	0
TUSC2	0.0384739
TXNIP	0.0384739
TYSND1	0.20765
UBA7	0.0384739
UBASH3A	0
UBD	0
UBL3	0
UCP2	0
UFC1	0.0943179
ULK3	0.20765
UNC13B	0
UPK1B	0.0943179
UPK3B	0
UPRT	0.392282
URB1	0.865289
USO1	0.865289
USP16	0.0943179
USP19	0.865289
USP4	0.392282
USP54	0
USP6NL	0
UTY	0.20765
UXT	0
VAV1	0
VAV3	0
VDAC3	0.392282
VILL	0
VPRBP	0.20765
VPREB3	0.0943179
VPS37B	0.392282
VPS52	0.0943179
VSIG10	0
VSIG10L	0.0943179
VSIG2	0
VSX1	0
VWA5A	0
VWCE	0.392282
WDFY4	0.392282
WDR45L	0
WDR52	0.865289
WDR6	0.0384739
WDR8	0.865289
WFDC2	0.20765
WIBG	0
WNK4	0
WRB	0.392282
WSB2	0.392282
XBP1	0
XPA	0.392282
XPC	0.392282
XRCC5	0
YBX2	0
YTHDC1	0.0943179
ZADH2	0.20765
ZAP70	0
ZBED3	0.0384739
ZBED4	0.0384739
ZBTB20	0.392282
ZBTB44	0
ZBTB48	0
ZBTB5	0.0943179
ZC3H4	0.392282
ZCWPW1	0
ZDHHC11	0.20765
ZDHHC19	0
ZFAND2B	0.0384739
ZFP14	0.0943179
ZFP161	0
ZFP2	0.0943179
ZFP28	0.392282
ZG16B	0
ZMAT1	0
ZNF132	0
ZNF135	0.20765
ZNF214	0
ZNF219	0.865289
ZNF226	0.865289
ZNF238	0.0943179
ZNF248	0
ZNF274	0.392282
ZNF347	0.0943179
ZNF395	0.20765
ZNF414	0.20765
ZNF415	0.392282
ZNF420	0
ZNF425	0.0943179
ZNF429	0.20765
ZNF430	0.865289
ZNF44	0.20765
ZNF443	0
ZNF497	0.0943179
ZNF513	0.865289
ZNF518A	0
ZNF519	0.0384739
ZNF524	0.392282
ZNF540	0
ZNF547	0.0943179
ZNF564	0.392282
ZNF568	0.20765
ZNF571	0.392282
ZNF596	0.0943179
ZNF649	0.20765
ZNF667	0.0943179
ZNF671	0.0384739
ZNF672	0
ZNF681	0.392282
ZNF700	0.392282
ZNF721	0.20765
ZNF750	0.0384739
ZNF75D	0.392282
ZNF76	0.392282
ZNF799	0
ZNF823	0
ZNF862	0
ZNF92	0.392282
ZNRF1	0
ZSCAN16	0
ZXDA	0

## Sheet: Classical Low vs. Others
Gene	q Value
A2ML1	0.102363
ABCA6	0.215892
ABI3	0
ABLIM1	0.102363
ABLIM2	0.102363
ABLIM3	0
ABP1	0.680847
ABR	0.0423101
ACAA1	0
ACOT11	0.363109
ACOX3	0
ACP2	0.363109
ACSL5	0
ACTC1	0.102363
ACTR1A	0
ACVRL1	0
ADAM28	0.102363
ADAM6	0
ADAM8	0
ADAMTS7	0.363109
ADAMTSL2	0.215892
ADAMTSL4	0.215892
ADAP2	0
ADARB1	0.0423101
ADCY4	0
ADK	0.0423101
ADORA2A	0.363109
ADRA1D	0.363109
ADRA2A	0.0423101
ADRB2	0
AFF1	0.102363
AGAP2	0
AGXT2L2	0.0423101
AIF1	0
AIF1L	0
AIM1	0
AIM2	0.215892
AK1	0.102363
AKNA	0
AKR1A1	0.102363
AKTIP	0.102363
ALDH2	0.102363
ALDH3B1	0.363109
ALDH4A1	0
ALDH9A1	0.102363
ALOX5	0
ALOX5AP	0
ALPP	0.363109
AMBRA1	0.680847
AMOTL2	0
AMPD3	0
AMY1A	0.215892
ANAPC4	0.680847
ANGPTL1	0.680847
ANGPTL2	0.363109
ANKH	0.363109
ANKRD13A	0.0423101
ANKRD22	0
ANKRD35	0
ANKRD42	0.215892
ANXA11	0
ANXA8	0.363109
ANXA8L2	0.363109
ANXA9	0.102363
AOX1	0
AP2A2	0.215892
AP3S1	0.215892
APBB1IP	0
APEH	0.363109
APOB48R	0
APOBEC2	0.363109
APOL3	0
APOLD1	0.363109
AQP1	0
AQP3	0
ARAP1	0.0423101
ARAP2	0.102363
ARHGAP1	0
ARHGAP18	0.0423101
ARHGAP22	0
ARHGAP23	0.680847
ARHGAP25	0
ARHGAP30	0.0423101
ARHGAP32	0.363109
ARHGAP4	0.363109
ARHGDIB	0
ARHGEF10L	0
ARHGEF12	0.215892
ARHGEF3	0
ARID5B	0
ARIH2	0.363109
ARL14	0.102363
ARL6IP4	0.215892
ARL6IP5	0
ARPC2	0
ARPC4	0.215892
ARSF	0.680847
ART4	0.0423101
ASAH1	0.102363
ASS1	0
ATAD3A	0.363109
ATG16L2	0
ATG4A	0.0423101
ATG7	0
ATOX1	0
ATP10A	0.363109
ATP10B	0.102363
ATP1A2	0.215892
ATP2A3	0.0423101
ATP5F1	0.215892
ATP5J	0.0423101
ATP5L	0
ATP5O	0
ATP6V0D1	0
ATP6V1B2	0
ATP8A1	0.363109
ATP8B4	0.680847
ATPIF1	0
AVPI1	0.680847
B3GNT3	0
BACE2	0
BACH1	0.215892
BAG1	0.363109
BANK1	0.102363
BARX2	0.215892
BASP1	0.102363
BATF	0
BATF2	0.215892
BBOX1	0
BCL6B	0.102363
BCL9L	0
BDKRB1	0.680847
BDKRB2	0.363109
BHLHE22	0
BIN1	0.102363
BIN2	0.0423101
BIRC3	0
BLNK	0
BOC	0.102363
BRP44L	0.363109
BTD	0.0423101
BTF3	0.363109
BTK	0.215892
BTLA	0.363109
BTN3A1	0.363109
BTN3A3	0
C10orf10	0
C10orf118	0.363109
C10orf26	0
C10orf27	0.363109
C10orf54	0
C10orf76	0
C13orf29	0.363109
C13orf31	0.102363
C15orf48	0.0423101
C15orf52	0
C16orf93	0.363109
C17orf59	0
C17orf60	0.363109
C17orf66	0
C17orf72	0.0423101
C17orf91	0.215892
C19orf66	0.363109
C1orf113	0.680847
C1orf116	0.102363
C1orf122	0.102363
C1orf123	0
C1orf127	0.363109
C1orf128	0.102363
C1orf144	0.0423101
C1orf151	0.215892
C1orf161	0.0423101
C1orf186	0.363109
C1orf212	0.680847
C1orf38	0
C1orf50	0.363109
C1orf54	0
C1orf83	0.102363
C1QA	0
C1QB	0
C1QC	0
C1QTNF2	0.0423101
C2	0
C21orf7	0.102363
C2CD2	0
C2CD2L	0
C2CD4A	0.680847
C2CD4B	0.102363
C2orf18	0
C2orf24	0.0423101
C2orf54	0
C2orf55	0
C3	0
C3orf10	0
C3orf31	0.102363
C4A	0
C4orf34	0
C4orf7	0
C5orf20	0
C5orf45	0.363109
C6orf105	0.0423101
C6orf108	0.215892
C6orf192	0
C6orf27	0.215892
C7	0.363109
C9orf167	0.363109
CAB39	0
CAB39L	0.363109
CABP2	0.680847
CACNA1S	0.215892
CALCOCO1	0.102363
CALM3	0.363109
CARD16	0.680847
CARD17	0.102363
CARD6	0
CASP1	0
CASP10	0
CASP4	0
CASP5	0
CCDC12	0.680847
CCDC120	0
CCDC125	0.215892
CCDC13	0.680847
CCDC6	0.0423101
CCDC96	0.215892
CCL14	0
CCL17	0.102363
CCL18	0
CCL19	0
CCL2	0.0423101
CCL21	0
CCL23	0.102363
CCL24	0.215892
CCL4	0.102363
CCL5	0
CCM2	0.363109
CCNG1	0.215892
CCNG2	0.680847
CCNL2	0.215892
CCR5	0
CCR6	0
CCR7	0
CCRL2	0.215892
CD14	0
CD19	0
CD1A	0
CD1C	0
CD2	0
CD200R1	0.215892
CD207	0.215892
CD24	0.102363
CD247	0
CD300A	0
CD34	0
CD37	0.0423101
CD3D	0
CD3E	0.680847
CD3G	0
CD4	0
CD47	0
CD48	0
CD5	0
CD52	0
CD53	0
CD59	0.215892
CD6	0
CD69	0.215892
CD7	0
CD74	0
CD79A	0.215892
CD82	0
CD84	0.363109
CD8A	0
CD97	0.102363
CDC37L1	0.363109
CDC42	0.215892
CDC42EP1	0.215892
CDC42EP5	0
CDC42SE2	0
CDH22	0
CDH5	0
CDKN2B	0
CDR1	0.363109
CDSN	0.102363
CEACAM4	0.102363
CELF2	0
CES2	0.363109
CFB	0
CFH	0
CFHR1	0
CFLAR	0
CFP	0
CH25H	0
CHCHD8	0.363109
CHI3L1	0
CHI3L2	0
CHID1	0.363109
CHRD	0.363109
CHRDL2	0.102363
CHRNB1	0
CHRNE	0.215892
CIITA	0
CISH	0.680847
CITED2	0
CKM	0.680847
CLCA4	0.0423101
CLCC1	0.215892
CLCN1	0.102363
CLDN22	0.215892
CLEC10A	0
CLEC14A	0
CLEC1A	0
CLEC2B	0.102363
CLEC2D	0.680847
CLEC3B	0.0423101
CLEC4A	0.363109
CLEC4M	0.363109
CLEC5A	0.680847
CLIC3	0
CLIC5	0
CLTB	0.0423101
CLU	0.363109
CMAH	0.363109
CMKLR1	0.363109
CMPK1	0
CMTM6	0
CNDP2	0.102363
CNN3	0
CNR2	0.102363
COG4	0.680847
COL14A1	0
COL4A3BP	0
COMTD1	0
CORO1B	0.215892
COTL1	0
COX4I2	0.0423101
COX7A1	0
CPA3	0.215892
CPEB4	0
CPM	0.0423101
CPNE5	0
CPPED1	0.102363
CPXM1	0.363109
CRCT1	0.102363
CREB3L1	0.102363
CRELD1	0.102363
CRIP2	0.0423101
CRISPLD2	0
CRNN	0.363109
CRY2	0.0423101
CRYL1	0.363109
CRYM	0.363109
CRYZL1	0.215892
CSDE1	0.102363
CSF2RA	0
CST3	0
CST5	0
CST7	0.363109
CSTB	0.215892
CTBS	0.0423101
CTNNBIP1	0
CTNS	0.680847
CTR9	0.363109
CTSD	0
CTSH	0.102363
CUTA	0.215892
CWC15	0.215892
CWH43	0.215892
CXCL10	0
CXCL11	0.215892
CXCL12	0
CXCL9	0
CXCR2	0
CXCR3	0
CXCR4	0.0423101
CXCR6	0.102363
CXorf21	0.0423101
CXorf36	0
CXXC5	0
CYB561D2	0
CYB5D2	0.363109
CYB5R1	0
CYBASC3	0.680847
CYBB	0
CYFIP2	0
CYLD	0
CYP21A2	0.363109
CYP2J2	0
CYP39A1	0.680847
CYP4B1	0
CYP7B1	0
CYSLTR1	0.363109
CYTH4	0
CYTSB	0
CYYR1	0
DAB1	0.215892
DAPK2	0.102363
DARC	0
DCHS1	0.215892
DDAH2	0.0423101
DEF6	0.363109
DENND1C	0.0423101
DENND2D	0
DERL3	0
DES	0.215892
DFFA	0
DGAT2	0.0423101
DHDDS	0
DHRS1	0
DHRS12	0.363109
DHRS7B	0
DHRSX	0.680847
DIAPH1	0
DIMT1L	0.215892
DIO2	0
DLK2	0.102363
DLL1	0.0423101
DMD	0.363109
DNAJB12	0.680847
DNAJC1	0
DNAJC8	0.363109
DOCK10	0
DOCK8	0
DOK2	0.0423101
DOK3	0
DOK4	0.363109
DOPEY2	0
DPEP2	0.215892
DPH1	0.363109
DPYD	0
DRAM1	0.0423101
DSE	0
DSG1	0.215892
DTX4	0
DUOX1	0.680847
DUOXA2	0.215892
DUSP1	0.680847
DUSP22	0
DUSP26	0.363109
DUSP4	0
EBF1	0.102363
EBF3	0
EBI3	0
ECHDC1	0.102363
ECM1	0.102363
ECSCR	0
EFCAB4A	0.0423101
EFEMP1	0
EFHD2	0.680847
EGFL8	0.363109
EHBP1L1	0
EHF	0.0423101
EIF1AY	0.363109
EIF4EBP2	0.215892
ELAC2	0.363109
ELF2	0.363109
ELL2	0
ELN	0.363109
ELTD1	0.0423101
EMCN	0
ENDOU	0.0423101
ENG	0.363109
ENPP2	0.0423101
EOMES	0.363109
EPAS1	0
EPB41L3	0
EPB41L4A	0.215892
EPGN	0.215892
EPHA2	0.680847
EPS15	0.215892
EPS8L1	0
EPS8L2	0.215892
EPSTI1	0.215892
ERAP1	0
ESAM	0
ESR1	0.102363
ESRRA	0.363109
ETF1	0.0423101
ETFDH	0.102363
ETS1	0
ETS2	0
ETV7	0.0423101
EVPL	0.680847
EVX1	0.363109
EXOC3L	0.680847
EXOSC10	0.102363
EXPH5	0.363109
F13A1	0
F2RL3	0.363109
FAM107A	0
FAM107B	0
FAM113B	0.363109
FAM114A2	0
FAM129C	0.363109
FAM131B	0.363109
FAM162B	0.363109
FAM174A	0.102363
FAM198B	0.363109
FAM20A	0
FAM21B	0.680847
FAM21C	0.215892
FAM26F	0
FAM40A	0
FAM46B	0
FAM48B2	0.0423101
FAM53B	0.680847
FAM63A	0.215892
FAM65A	0.215892
FAM65C	0.102363
FAM70B	0.363109
FAM76A	0.680847
FAM82B	0.102363
FAM89B	0.363109
FAS	0
FASLG	0
FBLN5	0
FBXL8	0.680847
FBXO2	0.102363
FBXO44	0.363109
FBXO6	0.0423101
FBXW11	0.215892
FBXW5	0.215892
FBXW7	0.363109
FCER1A	0
FCER1G	0.215892
FCGBP	0
FCGR1A	0.102363
FCGR1C	0.0423101
FCGR2A	0.215892
FCGR2B	0
FCGR3A	0.680847
FCRL5	0
FCRLA	0.215892
FERMT3	0
FGD2	0
FGD3	0.215892
FGL2	0
FGR	0
FKBP11	0
FKBPL	0.363109
FLI1	0
FLII	0.102363
FLT3	0.102363
FLVCR2	0.102363
FMO1	0
FMO2	0.0423101
FMOD	0
FOLR2	0.215892
FOXC1	0
FOXC2	0.363109
FOXP1	0
FPR3	0.363109
FRMD4A	0
FUT3	0.102363
FUT5	0.0423101
FUT6	0.102363
FUT7	0.0423101
FXYD5	0.0423101
FYB	0
FYCO1	0
FZD4	0.0423101
GAB2	0
GAB3	0
GADD45B	0
GALE	0.0423101
GALT	0.680847
GAS6	0
GAS7	0.363109
GBP1	0
GBP3	0
GBP4	0
GBP5	0
GCOM1	0.215892
GDPD3	0
GFI1	0.363109
GFOD2	0
GGT5	0
GGTA1	0
GIMAP2	0
GIMAP4	0
GIMAP5	0
GIMAP7	0
GIMAP8	0
GIPR	0.363109
GJB3	0.680847
GJC2	0.680847
GLIPR2	0
GLIS2	0.680847
GLRX	0
GLTPD1	0.0423101
GLYCTK	0.363109
GM2A	0.0423101
GMEB1	0.680847
GMFG	0
GML	0.680847
GMPPB	0
GNA14	0.363109
GNG11	0
GNG12	0.215892
GNG5	0
GNG7	0.215892
GNGT2	0
GNLY	0
GOLGA4	0
GP9	0.102363
GPAT2	0.680847
GPBAR1	0
GPIHBP1	0
GPR110	0.0423101
GPR114	0.102363
GPR115	0
GPR116	0.0423101
GPR126	0.0423101
GPR132	0.680847
GPR151	0.215892
GPR156	0.680847
GPR157	0.363109
GPR18	0
GPR25	0.363109
GPR34	0.215892
GPR37L1	0.0423101
GPR65	0.102363
GPSM3	0.215892
GRAMD3	0
GRAP	0
GRASP	0.363109
GRHPR	0.363109
GRN	0.0423101
GRPEL2	0.102363
GRRP1	0.102363
GSDMA	0.102363
GSDMC	0.363109
GSG1	0.215892
GSTK1	0
GTF2B	0.102363
GVIN1	0
GYPC	0
GZMA	0
GZMB	0
GZMH	0
GZMK	0
GZMM	0
HABP2	0.680847
HAVCR2	0.0423101
HCP5	0.102363
HCST	0
HDAC7	0.0423101
HDLBP	0.102363
HERPUD1	0
HES4	0.680847
HIBCH	0
HIP1R	0.363109
HIPK1	0
HIST1H2AC	0.680847
HIVEP2	0.680847
HLA-A	0
HLA-B	0.0423101
HLA-C	0
HLA-DMA	0
HLA-DMB	0
HLA-DOA	0
HLA-DPA1	0
HLA-DPB1	0
HLA-DQA1	0.102363
HLA-DQA2	0
HLA-DQB1	0
HLA-DQB2	0
HLA-DRA	0
HLA-DRB5	0
HLA-E	0
HLA-F	0
HLA-G	0
HLA-J	0.0423101
HLX	0.102363
HNRNPF	0.215892
HOOK1	0.0423101
HOPX	0
HPGD	0.680847
HS3ST3A1	0.215892
HSD17B4	0.363109
HSH2D	0.363109
HSPA2	0.215892
HSPB2	0.215892
HSPB8	0.102363
HYAL4	0.363109
HYI	0.102363
ICAM2	0
ICAM3	0
ICMT	0.0423101
ICOS	0
ID4	0.680847
IDO1	0
IDO2	0
IER5	0.680847
IFFO1	0
IFIH1	0.363109
IFNG	0.0423101
IFT57	0.215892
IGJ	0
IGLL1	0.0423101
IGSF6	0.215892
IK	0
IL10	0.102363
IL10RA	0
IL11RA	0.215892
IL12RB1	0.102363
IL13RA1	0.0423101
IL15RA	0
IL16	0.0423101
IL17RC	0
IL17RE	0.680847
IL18	0
IL18BP	0
IL18RAP	0.363109
IL1F10	0.680847
IL1RN	0.102363
IL21R	0
IL22RA2	0.102363
IL2RA	0.102363
IL2RB	0
IL2RG	0.0423101
IL32	0
IL33	0
IL3RA	0
IL4I1	0
IL4R	0
IL7	0.363109
IMMP2L	0.215892
INPP1	0
INPP5D	0
INPP5K	0.102363
INSL3	0.215892
IP6K3	0.102363
IPCEF1	0.680847
IQSEC1	0
IRF4	0.0423101
IRF7	0
IRF8	0
IRX1	0.680847
IRX4	0.680847
ISG20	0.215892
ITGA7	0.102363
ITGA9	0
ITGAL	0
ITGAM	0
ITGB2	0
ITIH3	0.680847
ITM2A	0
ITPR2	0
ITSN2	0.102363
JAK1	0
JAK2	0
JAK3	0
JAM2	0
JDP2	0
JMJD1C	0.215892
JPH2	0
KALRN	0.102363
KANK1	0
KANK2	0.102363
KANK3	0
KAT2B	0
KCNAB2	0.102363
KCNK10	0.102363
KCNK17	0.363109
KCNK6	0
KCNMB1	0.215892
KCNQ1	0.0423101
KCTD12	0
KDR	0.102363
KIAA0020	0.363109
KIAA0125	0
KIAA0355	0.102363
KIAA0467	0.0423101
KIAA0494	0
KIAA1274	0
KIAA1370	0.363109
KIAA1609	0.363109
KIF12	0.680847
KIF13B	0
KIF19	0.363109
KIFC3	0.102363
KIR2DL3	0.363109
KIR2DS4	0.215892
KIT	0
KLC2	0.680847
KLF2	0
KLF6	0
KLHDC8B	0.363109
KLHL18	0.363109
KLHL2	0
KLHL6	0.680847
KLK5	0
KLK7	0.102363
KRT1	0.680847
KRT10	0.680847
KRT13	0.363109
KRT2	0.215892
KRT23	0.215892
KRT3	0.363109
KRT72	0.680847
KRT75	0.680847
KRT81	0.0423101
KRT85	0.363109
KRTAP9-2	0.363109
LAMP2	0.215892
LAP3	0.0423101
LAPTM4A	0.102363
LAPTM5	0
LAT	0.680847
LAT2	0
LAX1	0
LCAT	0.102363
LCE1A	0.102363
LCE2A	0.0423101
LCE2B	0.363109
LCE2C	0.0423101
LCE2D	0
LCK	0
LCP1	0.363109
LDB2	0.680847
LDLRAP1	0.102363
LFNG	0.680847
LGALS2	0
LGALS9	0
LGALS9C	0
LGI2	0.363109
LGI4	0.215892
LGR4	0.0423101
LHFP	0
LHPP	0
LHX1	0.680847
LILRA4	0
LILRB2	0
LIME1	0.102363
LITAF	0.363109
LLPH	0.102363
LMBRD1	0.215892
LMO2	0
LMO7	0.363109
LMOD1	0.363109
LOC283663	0.215892
LOC339524	0.102363
LOC388955	0.363109
LOC643008	0.102363
LOC729156	0.363109
LOC96610	0
LPAR6	0.680847
LPIN2	0.102363
LPPR4	0.680847
LPXN	0.102363
LRRC18	0.363109
LRRC20	0.102363
LRRC25	0
LRRC32	0.102363
LRRFIP2	0.215892
LSP1	0
LST1	0
LTA4H	0.363109
LTB	0
LTBP2	0.363109
LTC4S	0
LTF	0.0423101
LY75	0.0423101
LY86	0
LYL1	0.680847
LYN	0.215892
LYPD1	0.680847
LYPD5	0.0423101
LYPLA2	0.363109
LYSMD2	0.680847
LYVE1	0.0423101
LYZ	0
MACC1	0
MAEA	0
MAFB	0
MAL	0.215892
MAMDC2	0.363109
MAN1A1	0.680847
MAN1C1	0
MAP2K3	0.0423101
MAP4K1	0.102363
MAP7D1	0.0423101
MAPK14	0
MAPK8	0.215892
2013-03-02	0
2013-03-05	0.363109
MARCO	0.363109
MAS1L	0.215892
MAT2B	0
MB	0.363109
MBNL2	0
MCM3AP	0.102363
MCOLN2	0.680847
ME3	0.215892
MED11	0.215892
MEF2B	0.102363
MEF2C	0
MEFV	0.0423101
MEI1	0
MFF	0.215892
MFN2	0.102363
MFRP	0.215892
MFSD7	0
MGAT1	0
MGC16025	0.215892
MGC29506	0
MGLL	0
MGP	0.102363
MICAL1	0.102363
MICALCL	0.0423101
MIIP	0.0423101
MINA	0.215892
MLKL	0
MLLT4	0.102363
MMP17	0.215892
MMP25	0.363109
MMP28	0
MMRN1	0.0423101
MMRN2	0
MOBKL2B	0
MORC3	0.680847
MOS	0.0423101
MOSPD1	0.363109
MOV10	0
MOXD1	0
MPEG1	0
MPP7	0.0423101
MPRIP	0
MPST	0.102363
MPZL2	0.0423101
MRPL20	0.102363
MRPS10	0.102363
MS4A1	0
MS4A14	0.215892
MS4A5	0.363109
MS4A6A	0.0423101
MS4A7	0
MT1E	0
MT1M	0
MTHFR	0
MTIF3	0.680847
MTMR14	0
MTMR9L	0.102363
MTSS1L	0.0423101
MURC	0.363109
MVP	0
MXD3	0.102363
MYBPC2	0.0423101
MYCT1	0
MYH7	0.215892
MYH8	0.680847
MYL2	0.363109
MYL5	0
MYLPF	0.363109
MYO18A	0
MYO1F	0
MYO1G	0
MYOD1	0.363109
MYOM1	0.680847
N4BP2L1	0.215892
N6AMT1	0.363109
N6AMT2	0
NAAA	0.102363
NAGK	0
NANS	0.215892
NAPSA	0
NAPSB	0
NCF1	0.0423101
NCF1C	0.0423101
NCKAP1L	0
NCR3	0.102363
NCRNA00105	0.215892
NDST1	0.363109
NDUFA2	0.363109
NDUFAF1	0.363109
NDUFC2	0.680847
NECAP2	0
NEUROG1	0.363109
NEXN	0.102363
NFAM1	0.215892
NFIA	0
NFKB1	0.363109
NISCH	0.680847
NKAPL	0
NKG7	0
NLRC3	0.215892
NLRC4	0.363109
NLRC5	0.102363
NLRP3	0.0423101
NME6	0.215892
NMI	0.0423101
NMNAT1	0
NNMT	0.0423101
NOSIP	0.215892
NOSTRIN	0.102363
NOTCH2	0
NOXO1	0.0423101
NPBWR1	0.363109
NPC2	0.363109
NR1H3	0
NR2F2	0.102363
NSA2	0
NT5C2	0
NUBP1	0.363109
NXN	0.215892
OBFC2A	0.102363
OGFR	0
OLFML1	0
OLFML3	0.363109
OMG	0.680847
OPN4	0.363109
OR10H2	0.102363
OR1K1	0.680847
OR2G2	0.680847
OR2H2	0.0423101
OR5H1	0.0423101
OR6V1	0.363109
OSBPL10	0.0423101
OSBPL2	0.363109
OSBPL5	0.680847
OTUD5	0.102363
OXNAD1	0
P2RX2	0
P2RX5	0.680847
P2RX7	0.102363
P2RY10	0
P2RY13	0.363109
P2RY2	0.102363
P2RY6	0
P2RY8	0.102363
PAAF1	0
PACS1	0.102363
PAFAH1B1	0.680847
PALMD	0
PAPLN	0.215892
PAQR7	0.363109
PARM1	0
PARP4	0.215892
PARVG	0
PCDH1	0
PCDH12	0
PCDH7	0
PCSK7	0.363109
PDCD1	0
PDCD6IP	0.215892
PDDC1	0
PDE2A	0
PDK2	0.680847
PDLIM2	0.0423101
PDLIM5	0.215892
PDXK	0
PDZD2	0
PDZK1IP1	0.102363
PDZRN3	0.215892
PEA15	0
PEBP1	0.680847
PECAM1	0
PER1	0.363109
PER3	0.363109
PEX3	0.102363
PGAM2	0.215892
PGBD3	0.363109
PGM5	0.363109
PHACTR2	0.215892
PHC2	0.363109
PHLDB1	0.102363
PIK3C2B	0.215892
PIK3CD	0
PIM1	0
PIM2	0.363109
PINK1	0
PIP	0.680847
PITPNA	0.680847
PITX3	0.363109
PLA2G2A	0.363109
PLA2G7	0.0423101
PLBD1	0.680847
PLCB3	0.680847
PLCH2	0.215892
PLCXD1	0.215892
PLD2	0.215892
PLEKHA6	0.363109
PLEKHA7	0.363109
PLEKHF1	0
PLEKHJ1	0.363109
PLEKHM2	0.363109
PLEKHO2	0
PLK2	0.0423101
PLK3	0
PLXND1	0.102363
PML	0.680847
PNKD	0.363109
PNLIPRP3	0.102363
PODN	0.215892
PODXL	0.0423101
POU2AF1	0
POU2F2	0.215892
POU3F1	0.215892
PPCS	0
PPFIBP2	0.680847
PPM1F	0.102363
PPP1R16B	0
PPP1R3C	0.680847
PQLC1	0
PQLC2	0.363109
PRDM15	0.102363
PRG2	0.215892
PRIC285	0.363109
PRKCB	0.102363
PRM2	0.680847
PROKR1	0.102363
PROM2	0.102363
PRRC1	0.215892
PRSS27	0.0423101
PRSS8	0.215892
PSD4	0.102363
PSEN2	0.215892
PSMA5	0.363109
PSMB10	0
PSMB8	0
PSMG1	0
PSORS1C2	0.102363
PTAFR	0.215892
PTCRA	0.0423101
PTDSS2	0.0423101
PTGES	0.215892
PTK6	0.102363
PTP4A2	0
PTPRC	0
PTPRCAP	0
PTPRU	0.102363
PVRIG	0
PYCARD	0.215892
PYDC1	0.363109
RAB11A	0
RAB24	0
RAB27A	0.102363
RAB27B	0
RAB31	0
RAB37	0.102363
RAC2	0.215892
RAET1E	0
RAMP3	0.102363
RAP1A	0
RAPGEF3	0
RARRES3	0.0423101
RARS	0
RASA4	0.102363
RASAL1	0.363109
RASAL3	0
RASGRP1	0
RASGRP3	0
RASSF1	0.102363
RASSF2	0
RASSF4	0
RBM47	0
RCAN2	0.102363
RCSD1	0
RDH12	0.102363
REEP3	0.363109
REEP5	0.215892
RER1	0.102363
RETSAT	0.0423101
REXO2	0
RFTN1	0
RFX1	0.215892
RGL4	0
RGS1	0
RGS14	0
RHBDL1	0.102363
RHBDL2	0
RHOA	0.363109
RHOBTB2	0
RHOG	0.102363
RHOJ	0.0423101
RIN3	0
RIPK4	0
RMND5B	0.363109
RNASE1	0.102363
RNASE6	0
RND1	0.215892
RND3	0
RNF11	0.0423101
RNF141	0
RNF19A	0.363109
RNF39	0.215892
RNH1	0.0423101
RNPEPL1	0.0423101
ROBO4	0
ROR1	0.363109
RPA2	0.680847
RPL11	0.215892
RPL22	0
RPL26	0.680847
RPL34	0
RPL9	0.215892
RPLP2	0.0423101
RPS10	0.363109
RPS12	0.363109
RPS13	0.363109
RPS14	0
RPS18	0.0423101
RPS24	0
RPS25	0.215892
RPS6	0
RPS6KA4	0.215892
RPUSD4	0.215892
RRAD	0
RSPO1	0.0423101
RSPO3	0.363109
RSU1	0.102363
RTN4RL1	0.680847
RTN4RL2	0.363109
RUFY1	0
RUNX1T1	0.0423101
RWDD2B	0.363109
S100A8	0.102363
S100B	0
S1PR1	0
S1PR4	0
SAA1	0.102363
SAA2	0.215892
SAMD3	0.0423101
SAMD9L	0.102363
SAP18	0.102363
SAR1A	0
SASH1	0
SASH3	0
SATB1	0.0423101
SCAMP2	0.0423101
SCAMP4	0.0423101
SCARA5	0.102363
SCARF1	0
SCEL	0.102363
SCN3B	0.215892
SCNN1B	0
SCRN2	0
SDR16C5	0
SDSL	0
SEC13	0
SEC24C	0
SEC31B	0
SECTM1	0
SELP	0.102363
SELPLG	0
2013-09-08	0.102363
SERBP1	0.680847
SERINC2	0.102363
SERPINB2	0.102363
SERPINB6	0
SERPINB8	0.215892
SERPING1	0
SERTAD1	0
SESN2	0.0423101
SFRP1	0
SFRS17A	0.102363
SFXN3	0.363109
SGSM2	0.215892
SGSM3	0
SH2D3C	0
SH2D6	0.680847
SH3BGRL	0.102363
SH3BP2	0.363109
SH3BP5	0.215892
SH3GLB1	0.102363
SH3GLB2	0.0423101
SH3KBP1	0.102363
SH3TC1	0
SHISA5	0.680847
SIGLEC1	0.102363
SIK3	0.102363
SIL1	0.102363
SIRPB1	0.363109
SIRPG	0
SIT1	0
SLA	0
SLAMF1	0.0423101
SLAMF7	0
SLAMF8	0
SLC12A4	0.363109
SLC14A2	0.102363
SLC15A3	0
SLC16A2	0
SLC16A4	0.102363
SLC16A7	0.102363
SLC22A3	0.0423101
SLC24A3	0
SLC2A5	0
SLC31A2	0
SLC34A2	0.215892
SLC34A3	0.680847
SLC35A1	0.680847
SLC35A4	0.0423101
SLC35C1	0
SLC36A3	0.363109
SLC39A13	0.215892
SLC39A2	0.215892
SLC39A8	0.102363
SLC43A3	0
SLC44A2	0
SLC44A3	0
SLC5A5	0.0423101
SLC6A14	0.363109
SLC8A1	0
SLC9A4	0.363109
SLCO2A1	0
SLPI	0
SLURP1	0
SMARCA2	0.680847
SMG6	0.363109
SMPD1	0
SMR3A	0.680847
SMTNL1	0.0423101
SNAI3	0.215892
SNN	0.363109
SNRNP35	0.680847
SNX2	0.215892
SNX29	0
SOD3	0
SORBS2	0
SORT1	0.363109
SOX8	0.363109
SP110	0.0423101
SP5	0
SPARCL1	0.215892
SPIB	0.102363
SPIN4	0
SPINK5	0
SPINK7	0
SPN	0
SPNS2	0
SPON1	0.363109
SPRY1	0.215892
SPSB3	0.102363
SPSB4	0.680847
SPTAN1	0.215892
SPTLC3	0
SRA1	0.215892
SRGN	0.102363
SRPX2	0.363109
SRRM2	0.102363
ST14	0.363109
ST3GAL6	0
ST5	0.363109
ST6GALNAC6	0.680847
STAB1	0
STARD10	0.102363
STARD5	0.215892
STARD8	0.215892
STAT4	0
STAT5A	0.215892
STEAP4	0
STK10	0.363109
STK17A	0.102363
STK19	0
STK32C	0.680847
STK39	0.215892
STOM	0.363109
STX12	0
STX7	0
SUFU	0.363109
SUSD2	0.102363
SV2B	0.363109
SYF2	0.363109
SYNE1	0
SYNPO2	0.215892
SYT15	0.680847
SYTL3	0
TAB2	0.363109
TAC4	0.215892
TAF12	0.102363
TAOK2	0.215892
TAOK3	0
TAPBP	0.0423101
TAPBPL	0.363109
TARP	0.102363
TAS2R39	0.215892
TBC1D10C	0
TBX21	0
TBXAS1	0
TCF7	0.363109
TCIRG1	0
TCL1A	0
TCN1	0.102363
TEK	0.215892
TEPP	0.215892
TFEB	0
TFF3	0.363109
TGFB3	0.363109
TGFBR2	0.363109
THG1L	0.680847
TIE1	0
TIFA	0.102363
TIGD2	0.102363
TIGIT	0
TIMP3	0
TLR3	0
TLR7	0
TLR9	0.102363
TM2D1	0.215892
TM4SF18	0.102363
TMBIM4	0.102363
TMEM106A	0.0423101
TMEM110	0.0423101
TMEM111	0.680847
TMEM125	0
TMEM129	0.0423101
TMEM140	0.215892
TMEM149	0.215892
TMEM154	0.102363
TMEM173	0
TMEM176A	0
TMEM176B	0
TMEM222	0
TMEM45A	0.215892
TMEM51	0
TMEM57	0
TMEM59	0.680847
TMEM80	0
TMEM86A	0
TMEM9B	0.680847
TMIGD2	0.363109
TMOD3	0
TNFAIP2	0.102363
TNFAIP8	0.215892
TNFAIP8L2	0
TNFRSF14	0
TNFRSF1B	0
TNFRSF21	0
TNFRSF4	0
TNFRSF6B	0.363109
TNFSF12	0
TNFSF13B	0
TNFSF14	0
TNXB	0
TOB1	0.363109
TOE1	0.680847
TOLLIP	0.215892
TOM1	0.215892
TOM1L2	0.0423101
TP53INP1	0.215892
TPCN1	0.0423101
TPRG1L	0.0423101
TPSAB1	0
TPT1	0
TRAF3IP3	0
TRANK1	0.0423101
TRAPPC10	0.363109
TREM2	0
TRIM21	0.363109
TRIM22	0
TRIM33	0.215892
TRIM41	0.215892
TRIM6	0
TRIM6-TRIM34	0
TRIM62	0.102363
TRIM69	0
TRIM8	0.363109
TRIP10	0.102363
TRNAU1AP	0.215892
TRPV2	0
TSC22D3	0.0423101
TSHZ3	0.215892
TSPAN11	0.215892
TSPAN32	0
TSPAN4	0
TSPAN5	0
TTC1	0.0423101
TTC21A	0.363109
TTC22	0.102363
TUBA8	0.680847
TUSC1	0
TUSC2	0.215892
TWF2	0.102363
TXNIP	0.102363
TYMP	0.0423101
UACA	0.0423101
UBA7	0
UBASH3B	0.215892
UBB	0.215892
UBD	0
UBE2B	0.0423101
UBE2F	0.215892
UBE2G2	0.215892
UBE2L6	0.363109
UBE4A	0
UGCG	0
UNC13D	0
UNC5B	0.363109
UPK2	0.363109
UPK3B	0.0423101
USHBP1	0.0423101
USP16	0.0423101
USP20	0.680847
USP25	0
USP4	0
USP40	0.0423101
UTY	0.363109
VAMP3	0
VAMP5	0
VAMP8	0.680847
VASH1	0
VASN	0
VAV3	0
VCAM1	0.363109
VDR	0
VEGFC	0
VGLL2	0.680847
VMO1	0.215892
VPS11	0
VPS26A	0.102363
VSIG10L	0.0423101
VSIG2	0.102363
VWA5A	0.215892
VWF	0.0423101
WAPAL	0.363109
WAS	0.0423101
WDFY4	0
WDR77	0.215892
WNT10A	0
WNT4	0
WNT5B	0.680847
WWC1	0
XBP1	0.680847
XCR1	0.102363
XDH	0.363109
XG	0.363109
XPC	0.363109
YPEL2	0.680847
YPEL3	0.215892
ZAP70	0
ZBP1	0.0423101
ZBTB32	0.215892
ZBTB4	0.363109
ZBTB47	0
ZC3H6	0.680847
ZC4H2	0.363109
ZCCHC24	0
ZCCHC9	0.363109
ZDHHC19	0.215892
ZEB2	0.363109
ZFAND2B	0
ZFP36L2	0
ZFYVE26	0.0423101
ZFYVE28	0.102363
ZMAT2	0.680847
ZMYM6	0.215892
ZMYND15	0.0423101
ZNF366	0.102363
ZNF438	0.0423101
ZNF524	0.363109
ZNF671	0.102363
ZNF683	0
ZNF76	0.0423101
ZNF843	0.680847
ZRSR2	0.102363
ZSWIM7	0.363109

## Sheet: Classical High vs. Others
Gene	q-Value
AADAT	0.0423101
AASS	0.215892
ABCB10	0
ABCB6	0.363109
ABCC1	0
ABCC3	0.680847
ABCC5	0
ABHD1	0.215892
ABHD10	0.102363
ABI2	0
ACAP2	0
ACTL6A	0
ADAM11	0.363109
ADAM17	0.215892
ADAM23	0
ADCY10	0
ADD2	0
ADD3	0.363109
ADSS	0
AGPAT5	0.0423101
AGPAT9	0.363109
AK7	0.363109
AKAP1	0.215892
AKAP8	0.215892
AKR1C1	0
AKR1C3	0
ALCAM	0.215892
ALDH1A1	0
ALG10	0.0423101
ALG3	0.215892
ALMS1	0
ALMS1P	0.215892
ALOX12P2	0
ANAPC11	0.215892
ANGEL2	0
ANKRD40	0
ANP32E	0
ANXA10	0.363109
AP3M2	0.680847
APEX1	0
APOA1BP	0
APOBEC3D	0
APOBEC3F	0.0423101
APOOL	0.102363
AQP11	0.0423101
ARHGAP8	0.215892
ARID4B	0.215892
ARL13B	0.0423101
ARMC8	0.363109
ARMCX6	0.0423101
ARSJ	0
ASF1A	0
ASNS	0.215892
ASPM	0
ATAD2	0
ATAD5	0
ATF2	0.0423101
ATP1B1	0.102363
ATP2B1	0
ATP2C1	0
ATP4A	0
ATP6V1B1	0.363109
ATP8B3	0
ATRN	0.215892
ATXN10	0.363109
B3GALNT2	0
B4GALNT1	0
B4GALT4	0.0423101
BAZ1A	0.215892
BCAT1	0.102363
BCL7A	0
BDNF	0
BEX2	0
BEX5	0.102363
BFSP1	0
BHMT	0
BID	0.363109
BIK	0.680847
BOD1	0.215892
BOLA3	0.102363
BRAF	0
BRCA1	0.363109
BRCA2	0.680847
BRIP1	0
BRMS1L	0
BUB1	0
BUB1B	0
C10orf82	0
C11orf88	0.0423101
C12orf32	0.215892
C12orf47	0
C12orf48	0.0423101
C12orf66	0.215892
C14orf101	0.0423101
C14orf167	0
C15orf23	0
C15orf33	0
C16orf59	0.0423101
C16orf61	0
C16orf63	0
C16orf75	0.680847
C17orf53	0.102363
C17orf69	0.215892
C17orf75	0
C17orf90	0.680847
C19orf2	0
C19orf63	0.363109
C1D	0.363109
C1orf107	0
C1orf124	0.215892
C1orf131	0
C1orf27	0.215892
C1orf31	0
C1orf35	0
C1orf51	0
C1orf57	0.0423101
C20orf3	0.363109
C21orf90	0
C2orf44	0.0423101
C2orf86	0.680847
C3orf21	0
C3orf34	0
C3orf58	0
C6orf162	0.0423101
C6orf167	0
C6orf168	0
C7orf27	0.102363
C8orf51	0
C9orf100	0.102363
C9orf125	0.215892
C9orf30	0.363109
C9orf43	0.0423101
CA9	0.363109
CABYR	0
CALB1	0
CALCB	0
CAMSAP1L1	0.215892
CASC5	0
CASK	0
CBLL1	0.680847
CBX1	0
CBX6	0.0423101
CCDC126	0.102363
CCDC136	0.680847
CCDC150	0.363109
CCDC46	0.680847
CCL26	0
CCNB1IP1	0
CCT3	0.0423101
CD9	0
CDC45	0.102363
CDCA3	0.215892
CDCA5	0.363109
CDK19	0.102363
CDK4	0
CDK8	0
CEBPZ	0.0423101
CENPF	0.0423101
CENPJ	0
CENPN	0.215892
CENPO	0
CEP152	0.215892
CEP290	0.363109
CEP70	0.102363
CES1	0.363109
CHAF1A	0.363109
CHCHD7	0.215892
CHD1L	0.215892
CHD6	0.680847
CHEK2	0.215892
CHRM2	0
CHRM3	0
CHST7	0
CHTF18	0.680847
CKS1B	0.215892
CLCN2	0
CLCN5	0.215892
CLK2	0.102363
CLTC	0.680847
CNIH4	0
CNST	0.215892
CNTNAP2	0
COCH	0
COG2	0.102363
COIL	0.363109
COL11A2	0.363109
COL20A1	0.363109
COMMD2	0.0423101
COPB2	0
CORO1C	0.102363
CORO2A	0.680847
COX7A2L	0.680847
CREB5	0
CREG2	0.0423101
CS	0
CSNK1D	0.363109
CT45A1	0
CTCFL	0
CTPS2	0
CXCR7	0.102363
CXorf57	0.215892
CXorf61	0.215892
CYP26A1	0
CYP2S1	0
CYP4F11	0
DARS2	0
DBF4	0.215892
DCUN1D1	0
DDX39	0.102363
DDX59	0
DGKG	0
DHFRL1	0.363109
DHX36	0
DHX9	0
DIP2B	0.215892
DKC1	0.680847
DLEC1	0.215892
DLG1	0
DLX6	0
DMRT2	0
DMRT3	0.363109
DNA2	0.215892
DNAH14	0
DNAJB11	0
DNAJC30	0
DNMT3A	0.102363
DPPA2	0.102363
DPYSL4	0
DSCC1	0
DSCR6	0.102363
DSG2	0
DTL	0.215892
DUSP12	0.680847
DUSP19	0.680847
DVL3	0
DZIP1L	0
E2F6	0
ECE2	0.215892
ECT2	0
EFNA1	0
EFS	0
EGF	0
EGLN1	0
EHHADH	0.215892
EIF1	0.680847
EIF2B5	0.0423101
EIF2C2	0
EIF4A2	0
ELK4	0.215892
EN1	0.363109
ENO2	0
ENTPD6	0.363109
EPB49	0.363109
EPCAM	0
EPDR1	0.363109
EPR1	0.0423101
ESCO2	0.0423101
ETV1	0.102363
ETV4	0
ETV5	0
EXO1	0
EXOC6	0.363109
F11R	0
FADS1	0
FAM119A	0
FAM120C	0.363109
FAM158A	0
FAM161A	0.0423101
FAM169A	0.102363
FAM189B	0.0423101
FAM200A	0.215892
FAM20B	0
FAM36A	0
FAM55C	0.0423101
FAM64A	0.102363
FAM71F1	0
FAM72A	0
FAM90A1	0.0423101
FANCI	0.215892
FBN2	0
FBXL21	0.680847
FBXO11	0.215892
FBXO15	0.215892
FBXO21	0.215892
FBXO28	0.215892
FEN1	0.363109
FGF12	0
FGF19	0.363109
FGFBP2	0
FLAD1	0.0423101
FLJ39653	0.215892
FLVCR1	0
FMN2	0.363109
FOLH1	0.680847
FOLH1B	0.363109
FOXK2	0.102363
FOXM1	0
FREM1	0.215892
FSTL4	0.363109
FSTL5	0
FXR1	0
FZD3	0.363109
FZD6	0.102363
FZD7	0
GABPB1	0.215892
GABRA5	0.215892
GABRB3	0
GABRG3	0
GALNT8	0.102363
GAP43	0
GATAD1	0.102363
GBA3	0.102363
GCGR	0
GCLC	0
GCNT2	0
GCSH	0.363109
GDAP1	0
GDF9	0.680847
GDI1	0.680847
GFM1	0
GGT7	0.363109
GINS1	0.363109
GINS2	0.363109
GJB7	0
GLRX5	0.102363
GLT25D2	0
GMCL1	0.363109
GMPS	0
GNA13	0.102363
GNAZ	0.102363
GNG4	0.102363
GNGT1	0.680847
GNPAT	0.0423101
GOLIM4	0
GPC3	0.0423101
GPI	0
GPR161	0.102363
GPR176	0.680847
GPR19	0.0423101
GPR27	0.363109
GPR98	0
GPX2	0
GSPT2	0.102363
GSTA1	0
GSTA2	0
GSTA3	0.0423101
GSTA4	0.680847
GSTA5	0
GSTM1	0.102363
GSTM2	0
GSTM3	0
GSTM4	0
GTF2I	0.215892
GTF2IP1	0
GTF3C3	0.363109
GTSE1	0.363109
GUCY1B2	0.215892
HAUS4	0.102363
HDGF	0.0423101
HDGFRP3	0.215892
HEY1	0
HGSNAT	0.680847
HHAT	0
HHIPL2	0.215892
HJURP	0.215892
HMG20B	0.680847
HMGB3L1	0.363109
HMGXB4	0
HNRPLL	0
HOXA10	0
HOXA11	0
HOXA13	0
HOXA5	0
HOXA9	0.102363
HOXB13	0.102363
HOXB5	0.363109
HOXB6	0
HOXB7	0
HOXB9	0
HOXC10	0
HOXC12	0
HOXC8	0
HOXC9	0
HOXD13	0.363109
HPS3	0.0423101
HS3ST5	0.102363
HSCB	0.363109
HSP90AA1	0
HSPD1	0.363109
HSPE1	0.363109
IARS2	0.215892
ICK	0.215892
IDH1	0.680847
IGF1R	0.363109
IGSF11	0
ILF2	0
INTU	0.363109
IPO4	0
IPO9	0
IQGAP3	0.680847
IRF2BP2	0.0423101
ITPKA	0.0423101
ITPKB	0.0423101
JAKMIP2	0
JOSD1	0.215892
KCNG3	0.215892
KCNH8	0.215892
KCNJ14	0.215892
KCNK1	0
KCNMB3	0
KCNS3	0.102363
KDM3A	0.215892
KIAA0146	0.215892
KIAA0319	0.102363
KIAA0406	0.215892
KIAA0907	0.680847
KIAA1715	0
KIAA1804	0
KIF11	0.0423101
KIF14	0
KIF18A	0.0423101
KIF23	0.215892
KIF4A	0.363109
KIRREL2	0.215892
KLHDC5	0.102363
KLHDC9	0.102363
KLHL11	0
KLHL12	0
KLHL13	0
KLHL15	0.102363
KLHL23	0
KLHL24	0.215892
KNTC1	0.215892
KRTCAP3	0.102363
LAPTM4B	0.102363
LASS2	0.215892
LASS5	0.102363
LATS1	0.363109
LBX2	0.363109
LCLAT1	0.363109
LGALS8	0.363109
LGSN	0
LIG3	0
LIM2	0
LMAN2L	0.363109
LMNB2	0.102363
LOC100303728	0.680847
LOC152217	0
LOC389458	0
LOC400027	0
LOC440040	0.680847
LOC728613	0
LOC729082	0.680847
LONRF1	0
LOXL4	0.215892
LPHN1	0
LPP	0.102363
LPPR1	0
LRP12	0
LRP3	0
LRP8	0
LRRC34	0
LRRC37B	0.363109
LRRC37B2	0.680847
LRRC4	0
LRRC58	0.0423101
LSG1	0
LTBP4	0.680847
MAEL	0.102363
MAFG	0
MAGEA10	0
MAGEA11	0.102363
MAGEA4	0.0423101
MAGEA9B	0
MAGEB6	0.363109
MAGEC2	0
MAGED4B	0
MAP1B	0.0423101
MAP2K6	0.0423101
MAP4K3	0.215892
2013-03-09	0
MARK1	0.215892
MARS2	0.680847
MASTL	0.363109
MBIP	0
MBTPS2	0.102363
MC1R	0.215892
MCCC1	0
MCM10	0.363109
MCM4	0.680847
MCM7	0.363109
MDM4	0
ME1	0
MEST	0
METTL1	0.102363
MEX3A	0.363109
MEX3B	0
MFN1	0
MGC4473	0
MIB1	0.102363
MLC1	0
MLF1	0.680847
MLLT11	0
MNAT1	0.363109
MORC2	0
MOSC1	0.102363
MPHOSPH9	0.215892
MPP3	0
MPPED1	0
MRAP2	0
MRPL3	0.363109
MRPL47	0
MRPL55	0
MSH6	0.0423101
MSI2	0
MSL1	0
MTERF	0.0423101
MTL5	0.102363
MTMR4	0.363109
MTR	0.102363
MYNN	0
MYO19	0.363109
NAP1L2	0
NARG2	0.363109
NAT8L	0.0423101
NCAPD2	0.680847
NCAPH	0
NCBP2	0
NCRNA00086	0.215892
NDRG4	0
NDUFB9	0.363109
NEDD4L	0
NEK2	0
NELL2	0.0423101
NENF	0
NFE2L2	0.0423101
NFYB	0.215892
NGDN	0
NIPA1	0
NKAIN2	0.680847
NLGN1	0.102363
NLK	0
NLN	0.102363
NMB	0.102363
NMD3	0.102363
NOL10	0.363109
NOVA1	0.0423101
NPM2	0.680847
NPR2	0.215892
NPR3	0.363109
NQO1	0
NRCAM	0
NRL	0.102363
NSL1	0.363109
NT5C3L	0
NTRK2	0
NTS	0
NUCKS1	0.363109
NUDT1	0
NUDT10	0
NUDT11	0
NUF2	0
NUPL2	0.215892
NXF2	0
ODC1	0
ORAOV1	0.102363
ORC2L	0
ORC6L	0.102363
OSGIN1	0
OTX1	0.363109
PAGE2	0.102363
PAGE5	0.102363
PAK1	0
PAK2	0.0423101
PAK7	0
PAPOLA	0.0423101
PAQR3	0.0423101
PARD3	0
PARL	0.215892
PARP2	0.0423101
PAX6	0.102363
PBK	0
PCBP2	0.215892
PCCB	0
PCDH19	0.102363
PCDHB11	0.0423101
PCDHB2	0.0423101
PCDHB3	0.102363
PCDHB6	0.215892
PCDHB7	0
PCDHB8	0.102363
PCID2	0.363109
PCYT1B	0.0423101
PDCD10	0
PEX13	0.102363
PFKFB4	0.0423101
PFN2	0
PGAP1	0.0423101
PGK1	0.363109
PGM5P2	0
PGRMC1	0
PHACTR3	0
PHC3	0
PHKA1	0.363109
PHLDB2	0
PHTF2	0.102363
PIAS2	0.102363
PIGM	0
PIGZ	0.102363
PIK3CA	0
PIR	0
PLA2G10	0.215892
PLAG1	0
PLAGL2	0.215892
PLCB1	0.215892
PLCB4	0.680847
PLK5P	0
PNCK	0
PNMAL1	0.102363
PNO1	0.102363
PNPT1	0
PODXL2	0.680847
POLR2H	0
POMC	0
POTEB	0
POTEE	0
POTEF	0
PPFIA1	0.363109
PPP1R13B	0.680847
PPP1R16A	0.680847
PPP2R5A	0.102363
PPPDE1	0
PPT1	0
PRAME	0
PRC1	0.215892
PRCC	0.0423101
PRDM13	0.102363
PRELID2	0.215892
PRKAB2	0.363109
PRKCI	0.215892
PRKX	0
PRR7	0.363109
PRTFDC1	0
PSAT1	0.102363
PSMB4	0.0423101
PSMB5	0
PSMC1	0.215892
PSMD11	0.102363
PSMD2	0
PTCH1	0
PTDSS1	0.0423101
PTGES3	0.363109
PTPLAD1	0.215892
PYCR1	0.363109
PYCR2	0
QSER1	0.102363
RAB2B	0.215892
RAB34	0.363109
RAB3B	0
RAB3IP	0.215892
RAB40B	0
RAB6B	0
RAD21	0.363109
RAD51	0.215892
RAD51AP1	0.102363
RAD51L3	0
RAD54B	0.0423101
RAD54L	0.215892
RAGE	0.102363
RALGAPA1	0.363109
RANBP1	0.363109
RASL11A	0.215892
RASSF9	0
RBM12B	0.215892
RBM19	0.363109
RBM23	0.215892
RBM34	0.102363
RBM8A	0.363109
RBPMS2	0.680847
RCN2	0
RCOR3	0.215892
RECQL4	0.363109
RFC3	0.680847
RFC4	0
RFWD2	0
RHBDD3	0.102363
RIC8B	0.215892
RIMKLA	0
RIT1	0.215892
RNF175	0
RNF2	0.0423101
RNF216	0.215892
RNF7	0
RNFT2	0
RPL22L1	0.363109
RPL39L	0.102363
RPP25	0.680847
RPS6KA6	0.102363
RPS6KC1	0
RSRC1	0
RTKN	0.363109
RYK	0
SALL4	0.680847
SAMD12	0
SATB2	0.102363
SCAND3	0.363109
SCHIP1	0.363109
SCN1A	0
SCN2A	0.215892
SCN8A	0
SCUBE3	0
SDK1	0
SEC14L4	0
SEC62	0.102363
SELT	0.102363
SEMA3D	0.363109
SEMA4F	0
SEMA6D	0
SENP2	0
SENP5	0
2013-09-12	0.363109
SERHL2	0.102363
SESN3	0.215892
SETD8	0.680847
SFRS13B	0
SFXN1	0.0423101
SGEF	0
SGOL2	0
SHC4	0
SIAH2	0.102363
SIPA1L2	0
SIX1	0.0423101
SIX4	0.215892
SKA1	0.680847
SLC10A4	0.102363
SLC13A5	0
SLC16A14	0
SLC20A2	0.215892
SLC25A17	0.363109
SLC25A36	0
SLC25A40	0.102363
SLC29A4	0.0423101
SLC30A3	0.0423101
SLC30A6	0.215892
SLC33A1	0
SLC35B1	0.363109
SLC44A1	0
SLC45A4	0.102363
SLC47A1	0.215892
SLC4A3	0.215892
SLC5A11	0.215892
SLC6A10P	0
SLC6A8	0.0423101
SLC7A11	0
SLC7A8	0
SLC9A9	0.680847
SLCO1A2	0
SLCO3A1	0
SMARCA5	0.363109
SMC2	0.363109
SMC4	0.102363
SMC5	0.680847
SMG7	0
SMO	0
SMOX	0.680847
SMS	0
SMYD3	0
SNAP47	0.363109
SNRNP27	0
SNRPE	0.102363
SNRPG	0.0423101
SNX13	0.680847
SNX27	0
SNX5	0.680847
SOSTDC1	0
SOX12	0
SOX2	0
SOX5	0
SPAG5	0
SPATA20	0.215892
SPATA22	0.215892
SPESP1	0.215892
SPIN1	0.680847
SPP1	0
SPR	0.0423101
SPRED1	0.215892
SPRY2	0.102363
SR140	0
SRPRB	0.0423101
SRRM3	0
SRXN1	0
SSFA2	0
ST13	0
ST6GALNAC2	0.102363
STK31	0.363109
STK32B	0
STK33	0.363109
STOX2	0.363109
STRBP	0
STRC	0.215892
STXBP4	0.363109
STXBP5L	0.102363
STXBP6	0.215892
SULT4A1	0
SUPT16H	0
SUPT3H	0.363109
SV2A	0.215892
SYT1	0
TADA2A	0
TAF1A	0.363109
TARBP1	0
TBCCD1	0.215892
TBL1X	0.680847
TBL1XR1	0
TBL2	0
TBPL1	0.363109
TCF15	0.102363
TDH	0.363109
TERF1	0
TET3	0.215892
TEX19	0.215892
TFB1M	0.680847
TFRC	0
TH1L	0.215892
THOC5	0
TIA1	0.363109
TK1	0.363109
TKT	0
TLX2	0.680847
TM4SF1	0
TM9SF1	0.680847
TMEFF1	0.102363
TMEM117	0.215892
TMEM132A	0.680847
TMEM14A	0
TMEM158	0
TMEM183A	0.0423101
TMEM194A	0.363109
TMEM202	0
TMEM216	0.215892
TMEM22	0
TMEM38B	0
TMEM44	0.215892
TMEM81	0
TMEM9	0.0423101
TMEM97	0
TMEM98	0.215892
TMPO	0
TMSB15B	0.0423101
TMTC1	0.680847
TMTC3	0.215892
TMTC4	0
TMX1	0.102363
TNC	0.680847
TNFRSF18	0
TNKS	0
TNNI3	0
TOM1L1	0.0423101
TOMM20	0
TOP1MT	0
TOP2A	0
TOPBP1	0.215892
TPST1	0.363109
TPTE	0.102363
TRIB2	0.102363
TRIM11	0.215892
TRIM2	0.363109
TRIM45	0
TRIM59	0.0423101
TROAP	0.363109
TRPC1	0.680847
TSEN15	0
TSGA14	0.215892
TSNAX	0.680847
TSPAN7	0.215892
TTBK2	0.363109
TTC14	0.215892
TTC25	0.363109
TTC30A	0.363109
TTC30B	0.680847
TTF2	0.363109
TTK	0.102363
TTL	0
TUBGCP4	0
TUSC3	0.680847
TXNRD1	0
UBE2C	0.680847
UBE2Q1	0.215892
UBE2S	0.215892
UBE2T	0
UBQLN1	0.363109
UBXN2A	0.680847
UCHL1	0
UGDH	0.0423101
UGT8	0
UNC119	0.680847
UPK1B	0.0423101
URB2	0
USP28	0.102363
USP39	0.102363
UST	0
UXS1	0.102363
VAX2	0
VCX	0.0423101
VCX2	0.0423101
VCX3A	0.102363
VCY	0.363109
VEZT	0.680847
VKORC1L1	0
VPS8	0.102363
VWDE	0.0423101
WBSCR22	0.215892
WBSCR28	0.0423101
WDR45L	0.680847
WDR5	0.363109
WDR67	0
WWTR1	0
XCL1	0.363109
XCL2	0.102363
XPNPEP3	0.680847
XPO7	0.0423101
XPOT	0.215892
XPR1	0
XRCC6	0.363109
XRCC6BP1	0.0423101
YDJC	0
YEATS2	0
YY1AP1	0.215892
ZBTB25	0.363109
ZBTB26	0
ZBTB39	0.680847
ZBTB41	0.0423101
ZDHHC2	0
ZDHHC3	0.102363
ZDHHC4	0.215892
ZFHX3	0.680847
ZFP64	0
ZIC1	0
ZKSCAN5	0.0423101
ZNF124	0.0423101
ZNF174	0
ZNF189	0.215892
ZNF227	0.215892
ZNF271	0.363109
ZNF280A	0.0423101
ZNF322B	0.215892
ZNF334	0.102363
ZNF34	0.363109
ZNF419	0.680847
ZNF473	0.680847
ZNF507	0.102363
ZNF512	0.363109
ZNF551	0.215892
ZNF594	0.363109
ZNF606	0.0423101
ZNF623	0
ZNF639	0
ZNF642	0.215892
ZNF643	0.0423101
ZNF695	0
ZNF7	0.215892
ZNF74	0.0423101
ZNF77	0
ZNRF3	0.0423101
ZSCAN29	0.363109
