# Supplementary material for: Molecular Subtypes in Head and Neck Cancer Exhibit Distinct Patterns of Chromosomal Gain and Loss of Canonical Cancer Genes
Source: PLoS One. 2013 Feb 22;8(2):e56823. doi: 10.1371/journal.pone.0056823 (PMC3579892; doi:10.1371/journal.pone.0056823)
Supplement: Table S4 — Regions Exhibiting Recurrent Copy Number Gain and Loss Events. DiNAMIC was used to assess the statistical significance of recurrent copy number gain and loss events. Confidence intervals for the copy number events were also computed. For each event, “Marker” refers to the most significant copy number locus, while “Left” and “Right” refer to the boundaries of the associated confidence interval. Positions are hg18 genomic coordinates. (XLSX) [file pone.0056823.s011.xlsx]

## Sheet: Gain Results
Chromosome	Position	Marker	p-Value	Confidence Interval Left (Position)	Confidence Interval Left (Marker)	Confidence Interval Right (Position)	Confidenc Interval Right (Marker)
11	68719833	11947	0.004	66749695	11938	69028349	11949
3	183287857	4175	0.004	181359664	4165	183975466	4179
8	112401432	9526	0.004	112401432	9526	115751831	9545
5	18905994	5629	0.004	18748101	5628	20860942	5641
7	54133258	8161	0.004	35644560	8029	57880407	8184
7	62187483	8187	0.004	61518688	8185	96831319	8387
14	105625639	14513	0.004	105625639	14513	105843388	14514
12	10729042	12486	0.004	5390510	12454	25670909	12592
5	50115766	5801	0.004	50115766	5801	50115766	5801
20	11480018	16976	0.004	6154470	16932	17169909	17023
20	28524600	17092	0.004	28524600	17092	35617517	17124
7	92871903	8362	0.004	91684749	8354	93640378	8367
8	40921060	9109	0.004	40785815	9108	40921060	9109
18	3232841	16084	0.008	2812537	16081	10474038	16140
3	90159980	3625	0.004	89664587	3623	90159980	3625
9	45349371	10084	0.016	26506630	9993	46372469	10085
9	69095122	10088	0.012	67070860	10086	69095122	10088
11	102083435	12176	0.032	83990953	12045	102201691	12177
1	157090331	829	0.024	143661275	761	247191012	1465
11	55261989	11876	0.044	55261989	11876	55261989	11876
14	33305458	14042	0.044	31331938	14025	33836999	14046

## Sheet: Loss Results
Chromosome	Position	Marker	p-Value	Confidence Interval Left (Position)	Confidence Interval Left (Marker)	Confidence Interval Right (Position)	Confidenc Interval Right (Marker)
14	106005668	14515	0.004	106005668	14515	106005668	14515
3	49198759	3352	0.004	47383693	3345	50039188	3355
9	22045949	9961	0.004	21920119	9960	24341060	9977
8	588239	8781	0.004	588239	8781	588239	8781
5	180407305	6638	0.004	180407305	6638	180407305	6638
18	75929475	16581	0.004	75929475	16581	75929475	16581
4	792050	4283	0.004	471829	4282	2985549	4292
11	118133446	12289	0.004	108699637	12221	130812240	12384
21	46431779	17570	0.004	46431779	17570	46431779	17570
2	242482729	3001	0.004	242482729	3001	242482729	3001
19	4438795	16594	0.004	670832	16583	6048096	16601
4	189586053	5472	0.004	183975545	5433	190599821	5480
10	13251220	10696	0.004	6848644	10642	18963393	10741
11	590077	11519	0.004	590077	11519	1186075	11521
1	7985069	42	0.004	7818002	41	8738942	46
17	1490559	15602	0.004	84225	15595	3506014	15614
10	134066276	11512	0.004	133850223	11511	135062983	11516
16	88320121	15593	0.004	88320121	15593	88320121	15593
19	55359004	16831	0.004	53297764	16822	56861726	16840
21	9978654	17322	0.004	9978654	17322	9978654	17322
13	20446058	13301	0.004	18147179	13287	30452667	13379
15	19816519	14522	0.004	18542162	14518	22411777	14535
7	158130746	8773	0.004	158130746	8773	158130746	8773
16	1261538	15057	0.004	844083	15056	1573406	15058
14	104976204	14511	0.004	83980420	14373	105625639	14513
12	131105715	13283	0.004	131105715	13283	131105715	13283
3	12817424	3111	0.004	12817424	3111	12817424	3111
4	40458901	4555	0.004	40135180	4553	40458901	4555
22	49254143	17816	0.004	39036518	17741	49428133	17817
9	129906939	10526	0.004	129906939	10526	132438190	10538
17	77365266	16056	0.004	67311887	15996	78379228	16060
1	113533142	713	0.004	111612514	698	114654559	720
6	32756816	6876	0.004	7597070	6703	36461854	6898
5	78440796	5978	0.004	76102511	5963	79626654	5985
8	23491569	8993	0.004	21583329	8982	26942632	9020
17	23177749	15734	0.004	22205951	15729	33805228	15796
20	61800178	17319	0.004	61555159	17318	61800178	17319
14	73788619	14303	0.004	67541331	14261	77551861	14328
9	365671	9762	0.004	187490	9760	7160317	9830
10	94880584	11230	0.02	87489909	11182	106472449	11301
18	396429	16063	0.008	183832	16061	3690988	16087
6	152469080	7633	0.004	129558740	7476	170664395	7767
11	77687471	11997	0.004	69317271	11951	116063166	12274
15	39860668	14649	0.008	37705490	14638	45880122	14683
13	113238587	13944	0.012	113238587	13944	113238587	13944
7	75168998	8247	0.004	73350570	8244	75168998	8247
14	106005668	14515	0.008	100703793	14492	106164939	14516
7	536489	7769	0.036	536489	7769	536489	7769
9	78910069	10155	0.032	75290663	10127	86109055	10207
4	57051205	4639	0.028	52461203	4608	88863140	4836
3	196766266	4267	0.036	196766266	4267	196766266	4267
