# Supplementary material for: Molecular Subtypes in Head and Neck Cancer Exhibit Distinct Patterns of Chromosomal Gain and Loss of Canonical Cancer Genes
Source: PLoS One. 2013 Feb 22;8(2):e56823. doi: 10.1371/journal.pone.0056823 (PMC3579892; doi:10.1371/journal.pone.0056823)
Supplement: Table S10 — Clinical Data by Subject. Clinical data for each of the 138 subjects that have expression subtypes. (XLSX) [file pone.0056823.s017.xlsx]

## Sheet: plos_one_cov_table
Anon_ID	Expression Subtype	Tissue	Age	Race	Gender	Smoking	PackYears	Alcohol Use	Differentation	Site	Stage	Tumor Status	Node Status	Treatment	HPV Status	Vital Status	Recurrence Status	Recurrence-Free Survival Time (Months)
HN153	Basal	Tumor	78	Caucasian	Male	1	20	None or Light/Moderate	Moderate	Oral Cavity	II	T2	N0	Surgery Alone	HPV-	Alive	No Recurrence	36
HN119	Classical	Tumor	48	Caucasian	Male	0	0	None or Light/Moderate	Well	Other	III	T3	N0	Surgery and Radiation	NA	Alive	No Recurrence	36
HN065	Basal	Tumor	58	Caucasian	Male	0	0	Heavy	Well	Oral Cavity	IVa	T4a	N2c	Concurrent Chemoradiation	NA	Dead	Recurrence	4
HN074	Classical	Tumor	72	African American	Male	1	40	None or Light/Moderate	Poor	Hypopharynx	IVa	T4a	N0	Surgery Alone	HPV-	Dead	Recurrence	19
HN143	Mesenchymal	Tumor	71	African American	Male	1	120	Heavy	Moderate	Oropharynx	IVa	NA	NA	Concurrent Chemoradiation	HPV-	Dead	No Recurrence	26
HN024	Basal	Tumor	69	Caucasian	Male	1	51	Heavy	Poor	Oral Cavity	IVa	T3	N2c	Surgery and Radiation	HPV-	Dead	Recurrence	13
HN006	Basal	Tumor	63	Caucasian	Female	1	30	Heavy	Moderate	Oropharynx	IVa	T4	N0	Concurrent Chemoradiation	NA	Dead	Recurrence	16
HN115	Mesenchymal	Tumor	42	African American	Male	1	25	None or Light/Moderate	Moderate	Oral Cavity	IVa	T4a	N2b	Concurrent Chemoradiation	HPV-	Dead	Recurrence	0
HN105	Mesenchymal	Tumor	56	African American	Male	1	43	None or Light/Moderate	Moderate	Oral Cavity	IVa	T4a	N1	Surgery and Radiation	HPV-	Dead	No Recurrence	14
HN041	Mesenchymal	Tumor	46	African American	Male	1	30	Heavy	Moderate	Oral Cavity	IVa	T4a	N2b	Surgery and Concurrent Chemoradiation	HPV-	Dead	Recurrence	5
HN097	Atypical	Tumor	63	Caucasian	Female	1	40	None or Light/Moderate	NA	Oral Cavity	IVa	T4a	N2b	Concurrent Chemoradiation	HPV-	Dead	Recurrence	20
HN121	Mesenchymal	Tumor	56	Caucasian	Male	1	30	None or Light/Moderate	Moderate	Larynx	IVa	NA	NA	Concurrent Chemoradiation	HPV+	Dead	Recurrence	6
HN050	Basal	Tumor	72	African American	Female	0	0	None or Light/Moderate	Well	Larynx	II	T2	N2	Concurrent Chemoradiation	NA	Alive	No Recurrence	36
HN160	Classical	Tumor	56	African American	Male	1	70	Heavy	Well	Oral Cavity	III	T2	N1	Surgery and Radiation	NA	Dead	Recurrence	9
HN052	Mesenchymal	Tumor	50	Caucasian	Female	0	0	None or Light/Moderate	Moderate	Other	IVb	T4b	N0	Surgery Alone	HPV-	Alive	Recurrence	36
HN134	Basal	Tumor	64	Caucasian	Male	1	40	Heavy	Moderate	Oral Cavity	IVa	T4a	N0	Surgery and Chemotherapy	NA	Dead	No Recurrence	13
HN002	Atypical	Tumor	57	Caucasian	Female	1	40	None or Light/Moderate	Moderate	Oropharynx	III	T3	N0	Concurrent Chemoradiation	NA	Alive	No Recurrence	36
HN007	Atypical	Tumor	73	Caucasian	Male	1	20	Heavy	Moderate	Oropharynx	III	NA	NA	Chemotherapy Alone - Palliative	NA	Dead	No Recurrence	3
HN127	Basal	Tumor	46	Caucasian	Male	1	54	Heavy	Well	Larynx	0	T1	N0	Concurrent Chemoradiation	HPV-	Alive	No Recurrence	36
HN111	Basal	Tumor	60	Caucasian	Male	1	100	Heavy	Well	Oral Cavity	IVa	T4a	N1	Surgery and Concurrent Chemoradiation	HPV-	Dead	Recurrence	14
HN062	Basal	Tumor	33	Caucasian	Female	1	15	None or Light/Moderate	Moderate	Oral Cavity	III	T1	N1	Surgery and Radiation	HPV-	Alive	No Recurrence	36
HN104	Atypical	Tumor	44	Caucasian	Male	1	20	None or Light/Moderate	Moderate	Oropharynx	IVa	T2	N2b	Concurrent Chemoradiation	HPV-	Dead	Recurrence	14
HN139	Basal	Tumor	48	Caucasian	Male	1	60	None or Light/Moderate	Moderate	Oral Cavity	III	T1	N1	Surgery and Radiation	NA	Alive	No Recurrence	31
HN088	Atypical	Tumor	54	Caucasian	Male	1	30	None or Light/Moderate	Moderate	Oropharynx	IVa	T2	N2b	Surgery and Concurrent Chemoradiation	HPV+	Alive	No Recurrence	36
HN064	Mesenchymal	Tumor	45	Caucasian	Female	1	30	None or Light/Moderate	Moderate	Oropharynx	IVa	T4a	N2a	Concurrent Chemoradiation	HPV+	Alive	Recurrence	20
HN123	Atypical	Tumor	52	Caucasian	Female	1	NA	Heavy	Well	Hypopharynx	II	T2	N0	Radiation Alone	NA	Alive	No Recurrence	36
HN080	Mesenchymal	Tumor	59	Caucasian	Female	1	45	None or Light/Moderate	Moderate	Oropharynx	III	T2	N1	Concurrent Chemoradiation	NA	Dead	Recurrence	0
HN138	Basal	Tumor	51	Caucasian	Female	0	0	None or Light/Moderate	Moderate	Oral Cavity	II	T2	N0	Surgery Alone	NA	Alive	Recurrence	8
HN021	Basal	Tumor	49	African American	Male	1	72	None or Light/Moderate	Moderate	Larynx	III	T3	N0	Surgery Alone	NA	Dead	No Recurrence	31
HN022	Mesenchymal	Tumor	33	Caucasian	Female	1	20	None or Light/Moderate	Poor	Oral Cavity	I	T1	N0	Surgery and Radiation	NA	Alive	No Recurrence	36
HN091	Basal	Tumor	82	Caucasian	Male	1	NA	None or Light/Moderate	Moderate	Oral Cavity	IVa	T4	N0	Surgery Alone	HPV-	Dead	Recurrence	3
HN136	Basal	Tumor	85	Caucasian	Female	0	0	None or Light/Moderate	Well	Oral Cavity	III	T3	N0	Surgery Alone	HPV-	Alive	No Recurrence	33
HN093	Atypical	Tumor	57	Caucasian	Male	0	3	Heavy	Moderate	Oropharynx	IVa	T4	N2c	Surgery and Concurrent Chemoradiation	HPV+	Alive	No Recurrence	36
HN094	Atypical	Tumor	57	Caucasian	Male	0	3	Heavy	Moderate	Oropharynx	IVa	T4	N2c	Surgery and Concurrent Chemoradiation	HPV+	Alive	No Recurrence	36
HN053	Mesenchymal	Tumor	78	Caucasian	Female	0	0	None or Light/Moderate	Well	Oral Cavity	IVa	T4	N2b	Surgery Alone	HPV-	Dead	Recurrence	9
HN020	Basal	Tumor	74	Caucasian	Male	1	53	Heavy	Moderate	Larynx	II	NA	NA	Radiation Alone	NA	Dead	Recurrence	4
HN141	Mesenchymal	Tumor	79	Caucasian	Male	1	35	None or Light/Moderate	Poor	Other	NA	NA	NA	Radiation Alone	HPV-	Alive	Recurrence	4
HN095	Mesenchymal	Tumor	72	Caucasian	Male	0	0	None or Light/Moderate	Poor	Oropharynx	IVa	T2	N2b	Surgery Alone	HPV+	Alive	No Recurrence	36
HN086	Basal	Tumor	64	African American	Male	1	45	Heavy	Well	Oral Cavity	I	T1	N0	Surgery Alone	HPV-	Alive	No Recurrence	36
HN043	Classical	Tumor	55	Caucasian	Female	1	36	None or Light/Moderate	Poor	Hypopharynx	IVa	T4	N2a	Concurrent Chemoradiation	HPV-	Dead	Recurrence	5
HN142	Mesenchymal	Tumor	85	Caucasian	Female	888	NA	Unknown	Moderate	Oral Cavity	IVa	T3	N2b	Surgery Alone	HPV-	Dead	No Recurrence	4
HN046	Mesenchymal	Tumor	48	Caucasian	Female	1	NA	None or Light/Moderate	Well	Oral Cavity	IVa	T3	N2c	Concurrent Chemoradiation	HPV-	Alive	No Recurrence	36
HN059	Classical	Tumor	66	Caucasian	Male	1	30	None or Light/Moderate	Moderate	Oropharynx	I	T1	N0	Surgery Alone	HPV-	Alive	Recurrence	3
HN109	Classical	Tumor	56	Caucasian	Male	1	60	None or Light/Moderate	Well	Oral Cavity	IVa	T4a	N2c	Surgery and Concurrent Chemoradiation	HPV+	Dead	Recurrence	12
HN070	Atypical	Tumor	64	African American	Male	1	100	Heavy	Moderate	Oropharynx	II	NA	NA	Unknown	HPV-	Dead	No Recurrence	10
HN137	Classical	Tumor	52	Caucasian	Female	1	45	None or Light/Moderate	Moderate	Larynx	III	NA	NA	Concurrent Chemoradiation	HPV-	Alive	No Recurrence	31
HN067	Mesenchymal	Tumor	40	Caucasian	Male	1	22	None or Light/Moderate	Poor	Oral Cavity	III	T3	N0	Surgery and Concurrent Chemoradiation	HPV-	Dead	Recurrence	8
HN055	Classical	Tumor	63	African American	Male	1	50	Heavy	Moderate	Larynx	IVa	T4a	N0	Concurrent Chemoradiation	HPV+	Alive	Recurrence	0
HN114	Atypical	Tumor	48	African American	Male	1	30	None or Light/Moderate	Moderate	Hypopharynx	IVa	T2	N2b	Concurrent Chemoradiation	HPV-	Dead	Recurrence	11
HN009	Classical	Tumor	54	Caucasian	Male	1	NA	None or Light/Moderate	Moderate	Oral Cavity	III	T3	N1	Surgery and Radiation	HPV-	Alive	No Recurrence	36
HN051	Mesenchymal	Tumor	39	Caucasian	Female	1	24	None or Light/Moderate	Moderate	Oral Cavity	I	T1	N0	Surgery Alone	NA	Alive	No Recurrence	36
HN158	Atypical	Tumor	56	Caucasian	Female	1	20	None or Light/Moderate	Poor	Oropharynx	IVb	T3	N3	Concurrent Chemoradiation	HPV+	Alive	No Recurrence	36
HN008	Classical	Tumor	75	Caucasian	Female	1	100	None or Light/Moderate	Moderate	Oral Cavity	II	T2	N0	Surgery Alone	NA	Dead	No Recurrence	17
HN103	Mesenchymal	Tumor	38	Caucasian	Female	0	0	None or Light/Moderate	Well	Oral Cavity	I	T1	N0	Surgery Alone	HPV-	Alive	No Recurrence	36
HN023	Basal	Tumor	30	Caucasian	Male	1	12	None or Light/Moderate	Poor	Oral Cavity	IVa	T3	N2a	Surgery and Concurrent Chemoradiation	HPV-	Dead	Recurrence	7
HN068	Mesenchymal	Tumor	51	Caucasian	Male	1	30	None or Light/Moderate	Moderate	Oral Cavity	IVa	T2	N2b	Surgery and Concurrent Chemoradiation	HPV-	Alive	No Recurrence	36
HN031	Classical	Tumor	68	Caucasian	Female	1	50	None or Light/Moderate	Moderate	Larynx	I	NA	NA	Concurrent Chemoradiation	NA	Dead	Recurrence	18
HN047	Basal	Tumor	49	African American	Male	1	15	Heavy	Moderate	Oral Cavity	IVa	T4a	N1	Concurrent Chemoradiation	HPV-	Dead	Recurrence	7
HN025	Atypical	Tumor	65	African American	Male	1	49	Heavy	Moderate	Oropharynx	IVa	NA	NA	Concurrent Chemoradiation	HPV-	Alive	Recurrence	13
HN159	Atypical	Tumor	53	Caucasian	Male	1	20	None or Light/Moderate	Well	Oropharynx	IVa	T4	N2b	Concurrent Chemoradiation	NA	Alive	No Recurrence	36
HN098	Classical	Tumor	44	Caucasian	Male	1	25	Heavy	Moderate	Larynx	III	T3	N1	Concurrent Chemoradiation	HPV-	Alive	Recurrence	36
HN049	Classical	Tumor	49	African American	Male	1	30	Heavy	Moderate	Oropharynx	0	T1	N0	Surgery Alone	HPV-	Alive	No Recurrence	36
HN157	Basal	Tumor	60	Caucasian	Male	1	80	Heavy	Moderate	Oral Cavity	IVa	T4a	N0	Concurrent Chemoradiation	HPV-	Dead	Recurrence	7
HN036	Basal	Tumor	60	Caucasian	Male	1	80	Heavy	Moderate	Oral Cavity	IVa	T4a	N0	Concurrent Chemoradiation	HPV-	Dead	Recurrence	7
HN089	Classical	Tumor	62	Caucasian	Female	1	90	None or Light/Moderate	Poor	Larynx	IVa	T4	N0	Surgery and Concurrent Chemoradiation	HPV-	Alive	Recurrence	6
HN120	Basal	Tumor	59	Caucasian	Male	0	0	None or Light/Moderate	Moderate	Other	III	T3	N0	Surgery and Radiation	HPV-	Alive	No Recurrence	36
HN147	Mesenchymal	Tumor	61	Caucasian	Male	1	80	Heavy	Moderate	Oral Cavity	II	T2	N0	Surgery Alone	HPV-	Alive	No Recurrence	36
HN015	Basal	Tumor	66	African American	Female	1	60	Heavy	Moderate	Oral Cavity	IVa	T4	N0	Surgery and Radiation	HPV-	Alive	No Recurrence	36
HN124	Classical	Tumor	80	African American	Male	0	0	None or Light/Moderate	Moderate	Hypopharynx	II	T2	N0	Radiation Alone	HPV-	Dead	No Recurrence	5
HN004	Mesenchymal	Tumor	42	Caucasian	Male	1	18	None or Light/Moderate	Moderate	Oropharynx	III	T2	N1	Surgery and Radiation	NA	Alive	No Recurrence	36
HN045	Classical	Tumor	51	Caucasian	Male	1	NA	None or Light/Moderate	Moderate	Larynx	III	T3	N0	Concurrent Chemoradiation	HPV-	Dead	Recurrence	21
HN152	Mesenchymal	Tumor	57	African American	Female	1	30	Heavy	Well	Oral Cavity	IVa	T4	N1	Surgery and Concurrent Chemoradiation	NA	Alive	No Recurrence	36
HN149	Basal	Tumor	82	Caucasian	Female	0	0	None or Light/Moderate	Moderate	Oral Cavity	II	T2	N0	Surgery Alone	NA	Alive	No Recurrence	36
HN126	Mesenchymal	Tumor	73	Caucasian	Female	0	0	None or Light/Moderate	Moderate	Oral Cavity	III	NA	NA	Surgery and Radiation	HPV-	Alive	No Recurrence	36
HN081	Basal	Tumor	66	Caucasian	Male	0	0	None or Light/Moderate	Well	Oral Cavity	IVa	T4a	N0	Surgery and Radiation	HPV-	Alive	No Recurrence	36
HN072	Basal	Tumor	55	Caucasian	Male	1	40	None or Light/Moderate	Well	Oral Cavity	IVa	T4a	N0	Surgery Alone	NA	Alive	No Recurrence	36
HN128	Basal	Tumor	47	Caucasian	Female	1	25	Heavy	Moderate	Oropharynx	IVa	T4a	N2c	Concurrent Chemoradiation	HPV-	Alive	Recurrence	6
HN060	Basal	Tumor	39	Caucasian	Male	0	2	None or Light/Moderate	Moderate	Oral Cavity	III	NA	NA	Concurrent Chemoradiation	HPV-	Alive	Recurrence	0
HN003	Basal	Tumor	61	Caucasian	Male	1	250	Heavy	Moderate	Larynx	III	T3	N0	Surgery Alone	NA	Alive	No Recurrence	36
HN148	Basal	Tumor	39	Caucasian	Male	1	40	Heavy	Moderate	Larynx	IVa	T3	N2c	Surgery and Concurrent Chemoradiation	NA	Dead	Recurrence	7
HN129	Classical	Tumor	57	African American	Male	1	35	None or Light/Moderate	Moderate	Oropharynx	IVa	T3	N2b	Concurrent Chemoradiation	HPV-	Dead	No Recurrence	5
HN079	Atypical	Tumor	35	Caucasian	Female	1	12	None or Light/Moderate	Moderate	Oropharynx	IVa	T4a	N2c	Concurrent Chemoradiation	HPV+	Dead	Recurrence	4
HN084	Atypical	Tumor	53	Caucasian	Male	1	55	None or Light/Moderate	Moderate	Hypopharynx	IVa	T4	N2c	Concurrent Chemoradiation	HPV-	Dead	Recurrence	4
HN057	Atypical	Tumor	58	African American	Male	1	60	Heavy	Moderate	Oropharynx	IVa	NA	NA	Concurrent Chemoradiation	HPV-	Dead	No Recurrence	3
HN112	Atypical	Tumor	59	Caucasian	Male	1	40	None or Light/Moderate	Moderate	Larynx	IVa	NA	NA	Concurrent Chemoradiation	HPV-	Dead	No Recurrence	12
HN056	Classical	Tumor	77	Caucasian	Male	1	60	Heavy	Moderate	Larynx	IVa	T4	N2a	Surgery and Concurrent Chemoradiation	HPV-	Alive	Recurrence	11
HN005	Classical	Tumor	61	Caucasian	Male	1	40	Heavy	Well	Oropharynx	III	NA	NA	Surgery and Radiation	NA	Alive	No Recurrence	36
HN092	Mesenchymal	Tumor	62	African American	Female	1	45	Heavy	Well	Hypopharynx	IVb	T4a	N3	Concurrent Chemoradiation	HPV-	Dead	Recurrence	11
HN078	Basal	Tumor	48	Caucasian	Male	1	27.5	Heavy	Poor	Larynx	IVa	T3	N2b	Concurrent Chemoradiation	NA	Alive	No Recurrence	36
HN019	Mesenchymal	Tumor	64	Caucasian	Male	1	50	Heavy	Moderate	Hypopharynx	IVb	T4	N3	Surgery and Concurrent Chemoradiation	NA	Alive	No Recurrence	36
HN087	Atypical	Tumor	57	Caucasian	Male	1	37	None or Light/Moderate	Moderate	Oropharynx	IVc	T4a	N1	Concurrent Chemoradiation	HPV-	Dead	Recurrence	5
HN076	Classical	Tumor	69	Caucasian	Female	1	8	None or Light/Moderate	Poor	Hypopharynx	IVa	T4	N0	Concurrent Chemoradiation	NA	Alive	No Recurrence	36
HN018	Basal	Tumor	68	Caucasian	Female	1	18	None or Light/Moderate	Moderate	Oral Cavity	IVa	T4	N1	Surgery and Radiation	HPV-	Dead	Recurrence	8
HN029	Atypical	Tumor	48	African American	Male	1	10	Heavy	Moderate	Hypopharynx	IVb	T3	N3	Concurrent Chemoradiation	HPV-	Dead	Recurrence	3
HN156	Atypical	Tumor	48	African American	Male	1	10	Heavy	Moderate	Hypopharynx	IVb	T3	N3	Concurrent Chemoradiation	HPV-	Dead	Recurrence	3
HN035	Atypical	Tumor	54	Caucasian	Male	1	68	Heavy	Well	Larynx	IVa	NA	NA	Concurrent Chemoradiation	HPV-	Dead	Recurrence	1
HN110	Mesenchymal	Tumor	55	African American	Male	1	30	Heavy	Poor	Other	I	T1	N0	Concurrent Chemoradiation	HPV-	Dead	Recurrence	24
HN032	Classical	Tumor	59	Caucasian	Male	1	80	Unknown	Moderate	Hypopharynx	II	T2	N0	Surgery Alone	HPV-	Alive	No Recurrence	36
HN077	Atypical	Tumor	56	Caucasian	Male	1	NA	None or Light/Moderate	Moderate	Larynx	III	T3	N0	Surgery Alone	NA	Alive	No Recurrence	36
HN063	Mesenchymal	Tumor	76	Caucasian	Male	1	NA	None or Light/Moderate	Poor	Oral Cavity	III	NA	NA	Concurrent Chemoradiation	HPV-	Dead	Recurrence	7
HN085	Mesenchymal	Tumor	76	Caucasian	Male	1	NA	None or Light/Moderate	Poor	Oral Cavity	III	NA	NA	Concurrent Chemoradiation	HPV-	Dead	Recurrence	7
HN150	Mesenchymal	Tumor	60	Native American	Female	1	49	None or Light/Moderate	Moderate	Oral Cavity	IVa	T4	N2c	Surgery Alone	NA	Dead	No Recurrence	4
HN054	Classical	Tumor	49	African American	Male	1	32	None or Light/Moderate	Moderate	Larynx	III	T3	N0	None	NA	Dead	Recurrence	2
HN133	Classical	Tumor	50	Caucasian	Male	1	70	Heavy	Poor	Larynx	IVa	T4a	N2b	Surgery and Concurrent Chemoradiation	NA	Dead	No Recurrence	10
HN033	Atypical	Tumor	68	Caucasian	Male	0	0	None or Light/Moderate	Poor	Oropharynx	IVa	T1	N2c	Concurrent Chemoradiation	HPV-	Alive	No Recurrence	36
HN037	Mesenchymal	Tumor	67	African American	Male	1	20	Heavy	Moderate	Oral Cavity	IVa	T4	N0	Surgery and Radiation	HPV-	Alive	No Recurrence	36
HN044	Basal	Tumor	45	Caucasian	Male	1	37.5	Heavy	Moderate	Oral Cavity	IVa	T4a	N2b	Surgery and Concurrent Chemoradiation	HPV-	Dead	Recurrence	2
HN026	Classical	Tumor	76	African American	Female	1	70	Heavy	Poor	Larynx	I	T1	N0	Surgery Alone	HPV-	Alive	No Recurrence	36
HN146	Basal	Tumor	76	Caucasian	Male	1	70	None or Light/Moderate	Moderate	Oral Cavity	III	T2	N1	Surgery and Concurrent Chemoradiation	HPV-	Alive	No Recurrence	32
HN151	Basal	Tumor	51	Caucasian	Male	1	38	None or Light/Moderate	Well	Larynx	IVa	T4a	N0	Surgery Alone	NA	Alive	No Recurrence	36
HN161	Mesenchymal	Tumor	55	Caucasian	Male	0	0	None or Light/Moderate	Moderate	Larynx	III	T3	N0	Concurrent Chemoradiation	NA	Dead	Recurrence	9
HN131	Mesenchymal	Tumor	79	Caucasian	Male	1	25	None or Light/Moderate	Moderate	Larynx	IVa	T2	N2c	Surgery Alone	HPV-	Dead	Recurrence	4
HN116	Basal	Tumor	35	African American	Male	0	2.75	None or Light/Moderate	Well	Oral Cavity	IVa	T4a	N2b	Surgery and Concurrent Chemoradiation	HPV-	Alive	No Recurrence	36
HN107	Basal	Tumor	53	Caucasian	Female	1	34	None or Light/Moderate	Well	Larynx	II	T2	N0	Surgery Alone	HPV-	Alive	Recurrence	36
HN010	Basal	Tumor	51	African American	Male	1	60	None or Light/Moderate	Moderate	Oral Cavity	IVa	T4	N2b	Surgery and Radiation	HPV-	Alive	No Recurrence	36
HN135	Classical	Tumor	71	Caucasian	Female	1	60	Heavy	Moderate	Hypopharynx	IVa	T1	N2	Surgery and Concurrent Chemoradiation	NA	Dead	Recurrence	5
HN117	Basal	Tumor	84	Caucasian	Female	0	0	None or Light/Moderate	Moderate	Oral Cavity	IVa	T4a	N0	Surgery and Radiation	Unknown	Dead	Recurrence	9
HN090	Atypical	Tumor	64	Caucasian	Female	1	30	Heavy	Moderate	Larynx	IVa	T2	N2c	Concurrent Chemoradiation	HPV-	Alive	No Recurrence	36
HN108	Atypical	Tumor	68	Caucasian	Female	1	45	None or Light/Moderate	Poor	Oropharynx	IVa	T4a	N2c	Concurrent Chemoradiation	HPV-	Dead	No Recurrence	11
HN028	Classical	Tumor	58	Unknown	Male	1	NA	None or Light/Moderate	Moderate	Larynx	NA	NA	NA	Concurrent Chemoradiation	HPV-	Dead	Recurrence	NA
HN027	Basal	Tumor	77	Caucasian	Female	0	0	None or Light/Moderate	Well	Oropharynx	IVa	T4a	N0	Surgery Alone	HPV-	Dead	No Recurrence	24
HN140	Basal	Tumor	54	Caucasian	Male	1	90	None or Light/Moderate	Well	Oral Cavity	IVa	T4a	N2c	Surgery and Concurrent Chemoradiation	NA	Dead	Recurrence	12
HN082	Atypical	Tumor	47	Caucasian	Male	0	0	None or Light/Moderate	Moderate	Oropharynx	IVa	NA	NA	Concurrent Chemoradiation	HPV+	Alive	No Recurrence	36
HN030	Classical	Tumor	47	African American	Male	1	9	Heavy	Moderate	Oropharynx	IVa	T4a	N2b	Concurrent Chemoradiation	HPV-	Dead	Recurrence	20
HN118	Atypical	Tumor	64	Caucasian	Female	1	40	None or Light/Moderate	Moderate	Larynx	IVa	T4a	N0	Concurrent Chemoradiation	HPV-	Dead	No Recurrence	7
HN034	Basal	Tumor	67	Caucasian	Male	888	NA	None or Light/Moderate	Moderate	Larynx	IVa	T4a	N2b	Surgery and Radiation	HPV+	Dead	No Recurrence	22
HN066	Basal	Tumor	74	Caucasian	Female	0	0	None or Light/Moderate	Moderate	Oral Cavity	II	T2	N0	Surgery Alone	HPV-	Alive	Recurrence	36
HN039	Atypical	Tumor	55	Caucasian	Male	1	50	None or Light/Moderate	Moderate	Oropharynx	IVa	T4a	N2c	Concurrent Chemoradiation	NA	Dead	Recurrence	27
HN155	Atypical	Tumor	45	Caucasian	Male	1	20	Heavy	Moderate	Oropharynx	IVa	T2	N2c	Concurrent Chemoradiation	NA	Dead	Recurrence	10
HN122	Basal	Tumor	65	African American	Female	0	1.44	None or Light/Moderate	Well	Oral Cavity	IVa	T4	N0	Surgery and Concurrent Chemoradiation	HPV-	Alive	No Recurrence	36
HN083	Atypical	Tumor	61	Caucasian	Male	0	0	None or Light/Moderate	Moderate	Oropharynx	IVa	NA	NA	Concurrent Chemoradiation	HPV+	Alive	No Recurrence	36
HN154	Mesenchymal	Tumor	71	Caucasian	Male	1	84	None or Light/Moderate	Moderate	Larynx	III	T3	N0	Concurrent Chemoradiation	NA	Alive	No Recurrence	36
HN012	Atypical	Tumor	74	Caucasian	Male	1	52	None or Light/Moderate	Moderate	Oral Cavity	IVa	T3	N2b	Concurrent Chemoradiation	HPV-	Dead	Recurrence	20
HN145	Basal	Tumor	50	Caucasian	Male	1	20	Heavy	Moderate	Oral Cavity	II	T2	N0	Surgery and Radiation	HPV-	Alive	No Recurrence	33
HN040	Classical	Tumor	47	Caucasian	Male	1	40	Heavy	Moderate	Oral Cavity	IVa	T2	N2c	Surgery and Concurrent Chemoradiation	HPV-	Dead	Recurrence	5
HN132	Mesenchymal	Tumor	57	Caucasian	Male	1	76	None or Light/Moderate	Moderate	Other	IVa	NA	NA	Surgery and Concurrent Chemoradiation	HPV-	Alive	No Recurrence	36
HN075	Atypical	Tumor	51	Caucasian	Male	0	0	None or Light/Moderate	Moderate	Oropharynx	III	T2	N1	Surgery and Radiation	HPV+	Alive	Recurrence	36
HN001	Classical	Tumor	63	African American	Male	1	40	Heavy	Moderate	Oropharynx	IVa	T2	N2b	Concurrent Chemoradiation	NA	Alive	No Recurrence	36
